# Supplementary material for: Comparative transcriptome analyses of flower development in four species of Achimenes (Gesneriaceae)
Source: BMC Genomics. 2017 Mar 20;18:240. doi: 10.1186/s12864-017-3623-8 (PMC5359931; doi:10.1186/s12864-017-3623-8)
Supplement: Additional file 1: Table S1. — Detailed sequencing and assembly statistics. A. Trinity assembly. B. Velvet and Oases assemblies. C. EvidentialGene merged assembly. (XLSX 41 kb) [file 12864_2017_3623_MOESM1_ESM.xlsx]

## Sheet: Sheet1
Additional file 1: Table S1. Detailed sequencing and assembly statistics.
A. Trinity assembly.
	A. cettoana	A. erecta	A. misera	A. patens
Contigs assembled	139806	199502	192427	186305
Total bases	143578738	180253587	166944106	169522619
N50	1749	1475	1444	1486
Mean length (bp)	1027	904	868	910
B. Velvet and Oases assemblies.
	A. cettoana	A. erecta	A. misera	A. patens
kmer = 25
Contigs assembled	126317	247499	239544	221192
Total bases	154799916	272311681	242052629	245974339
N50	2228	2334	2081	2276
Mean length (bp)	1225	1100	1010	1112
kmer = 35
Contigs assembled	111798	247516	236648	220011
Total bases	134466848	294693323	260200549	263036299
N50	2115	2278	2056	2265
Mean length (bp)	1202	1190	1099	1195
kmer = 45
Contigs assembled	97160	236101	219782	217437
Total bases	109830204	282748357	246483007	259809987
N50	1953	2101	1940	2101
Mean length (bp)	1130	1197	1121	1194
kmer = 55
Contigs assembled	81786	213609	192122	206244
Total bases	90753297	247217799	212221126	237830657
N50	1912	1972	1855	1978
Mean length (bp)	1109	1157	1104	1153
kmer = 65
Contigs assembled	68762	170292	145393	185668
Total bases	74281057	186197166	173225339	231297383
N50	2122	1757	2076	2093
Mean length (bp)	1080	1093	1191	1245
kmer = 75
Contigs assembled	46189	117256	106990	112900
Total bases	42885458	118072986	98386235	144282233
N50	1514	1530	1385	2058
Mean length (bp)	928	1006	919	1277
C. EvidentialGene merged assembly.
	A. cettoana	A. erecta	A. misera	A. patens
Primary
Contigs assembled	29065	41381	41285	37897
Total bases	41202771	52511722	52038201	49447956
N50	2113	2061	1990	2109
Mean length (bp)	1417	1268	1260	1304
Alternate
Contigs assembled	23332	94172	105442	65115
Total bases	36954120	149848815	163322884	92513601
N50	2052	2007	1950	1866
Mean length (bp)	1583	1591	1548	1420
