# Supplementary material for: Comparative transcriptome analyses of flower development in four species of Achimenes (Gesneriaceae)
Source: BMC Genomics. 2017 Mar 20;18:240. doi: 10.1186/s12864-017-3623-8 (PMC5359931; doi:10.1186/s12864-017-3623-8)
Supplement: Additional file 2: Table S2. — Number of contigs detected as rRNAs and tRNAs in each transcriptome. (XLSX 33 kb) [file 12864_2017_3623_MOESM2_ESM.xlsx]

## Sheet: Sheet1
Additional file 2: Table S2. Number of contigs detected as rRNAs and tRNAs in each transcriptome.
Species	rRNAs	tRNAs
A. cettoana	2	34
A. erecta	5	63
A. misera	3	36
A. patens	6	43
