# Supplementary material for: Comparative transcriptome analyses of flower development in four species of Achimenes (Gesneriaceae)
Source: BMC Genomics. 2017 Mar 20;18:240. doi: 10.1186/s12864-017-3623-8 (PMC5359931; doi:10.1186/s12864-017-3623-8)
Supplement: Additional file 4: Table S3. — Protein homologs downloaded from GenBank used for HMM profile searches. A. ANS. B. DFR. C. F3′H and F3′5′H. D. R2R3-Mybs. (XLSX 48 kb) [file 12864_2017_3623_MOESM4_ESM.xlsx]

## Sheet: Sheet1
Additional file 3: Table S3. Protein homologs downloaded from GenBank used for HMM profile searches.
A. ANS
Accession	Species
AAB84049	Ipomoea purpurea
AAR01567	Sinningia cardinalis
AAR26525	Glycine max
ABM63373	Ipomoea batatas
ABM67590	Vitis vinifera
ABW69682	Ipomoea purpurea
ACS71531	Ipomoea horsfalliae
AHJ80980	Erythranthe lewisii
AIY22762	Iochroma cyaneum
BAB71806	Ipomoea nil
BAD91805	Gentiana triflora
BAK78919	Ipomoea hederifolia
BAL42997	Ipomoea quamoclit
B. DFR
Accession	Species
AAB50009	Ipomoea purpurea
AAS46256	Ipomoea quamoclit
AB162113	Lotus japonicus
ABL74479	Ipomoea batatas
ABY61976	Ipomoea batatas
ACA04004	Diplacus aurantiacus
ACS87954	Ipomoea horsfalliae
ADV03180	Iochroma gesnerioides
ADV03181	Iochroma cyaneum
AFO59579	Iochroma loxense
AFO59580	Iochroma loxense
AFO59581	Iochroma calycinum
AFO59582	Iochroma fuchsioides
AFO58583	Iochroma fuchsioides
AFO58584	Iochroma baumii
AFO59585	Iochroma parvifolius
AFO59588	Iochroma umbellatum
AFO58589	Iochroma umbellatum
AHJ80979	Erythranthe lewisii
AIY22763	Iochroma calycinum
AY332536	Sinningia cardinalis
BAA22072	Ipomoea nil
EF517133	Linaria sp. JA-2007
EU305680	Diplacus aurantiacus pop-variant INJ
FJ605512	Scutellaria viscidula
KC493687	Ribes nigrum
P14720	Petunia x hybrida
P14721	Antirrhinum majus
P51102	Arabidopsis thaliana
P51103	Callistephus chinensis
P51104	Dianthus caryophyllus
P51105	Gerbera hybrida
P51106	Hordeum vulgare
P51107	Solanum lycopersicum
P51108	Zea mays
P51109	Medicago sativa
P51110	Vitis vinifera
Q84KP0	Pyrus communis
Q9X3S5	Malus domestica
X15536	Antirrhinum majus
Y09127	Forsythia x intermedia
C. F3'H and F3'5'H
Accession	Species
AAR00229	Ipomoea purpurea
ABB53383	Antirrhinum majus
ABH06586	Vitis vinifera
ABW86861	Ipomoea batatas
ACL26685	Ipomoea coccinea
ACL26686	Ipomoea ternifolia
AEE60884	Fragaria vesca
AEE60885	Fragaria x ananassa
AGT28740	Fragaria vesca
AIC73642	Anthurium andraeanum
AIY22747	Iochroma calycinum
AIY22749	Iochroma cyaneum
AIY51698	Penstemon neomexicanus
AIY41699	Penstemon barbatus
BAD91808	Gentiana triflora
BAJ16328	Antirrhinum kellogii
D. R2R3-Mybs
Accession	Species
ABS58501	Oncidium hybrid cultivar
ACH95792	Phalaenopsis schilleriana
ABB83826	Antirrhinum majus
ABB83827	Antirrhinum majus
ABB83828	Antirrhinum majus
AIC32299	Erythranthe lewisii
AHJ80987	Erythranthe lewisii
AIC32297	Erythranthe lewisii
AIC32298	Erythranthe lewisii
AB111101	Vitis vinifera
BAD18977	Vitis vinifera
AB097924	Vitis vinifera
AB097925	Vitis vinifera
AHJ80988	Erythranthe lewisii
AY348870	Solanum lycopersicum
AAQ55181	Solanum lycopersicum
CAE75745	Capsicum annuum
AF146702_1	Petunia x hybrida
AY008379	Arabidopsis thaliana
AY008378	Arabidopsis thaliana
AB234212	Ipomoea nil
AB234211	Ipomoea nil
BAF45115	Ipomoea batatas
AB232769	Ipomoea purpurea
AB232770	Ipomoea nil
CAD87010	Gerbera hybrid cultivar
ALE33742	Erythranthe lewisii
