# Supplementary material for: Comparative transcriptome analyses of flower development in four species of Achimenes (Gesneriaceae)
Source: BMC Genomics. 2017 Mar 20;18:240. doi: 10.1186/s12864-017-3623-8 (PMC5359931; doi:10.1186/s12864-017-3623-8)
Supplement: Additional file 9: Table S4. — Homologs of flower development genes identified in Achimenes. Included are the expression domain, primary role, and gene family. (XLSX 60 kb) [file 12864_2017_3623_MOESM9_ESM.xlsx]

## Sheet: Sheet1
Additional file 9: Table S4. Homologs of flower developmental genes identified in Achimenes.
Gene	Ac cluster	Ae cluster	Am cluster	Ap cluster	Gene Family	Expression Domain	Primary Role	Ac locus	Ae locus	Am locus	Ap locus
sp|Q9C8Y3|RGL1_ARATH	12	16	29	1	GRAS	flowers, ovules, anthers	regulates floral development; ovules, anthers	Ae_OasesvelvLoc4708t1	Ac_OasesvelvLoc6515d307815t1	Am_OasesvelvLoc12644d65333t1	Ap_OasesvelvLoc5609d325528t1
sp|O04211|ELF4_ARATH	4	25	26	1	ELF4	flowers	flowering time	Ae_OasesvelvLoc22521t1	Ac_OasesvelvLoc13103d32208t1	Am_OasesvelvLoc32640t3	Ap_OasesvelvLoc66083d439318t1
sp|Q9FL59|FTIP1_ARATH	11	23	19	1	MCTP	flowers	flowering time	Ae_OasesvelvLoc16293d85235t1	Ac_OasesvelvLoc5389d175334t1	Am_OasesvelvLoc25837t1	Ap_OasesvelvLoc20180d78877t1
sp|F4IMQ0|FLX_ARATH	18	23	19	1	FLX		flowering time	Ae_OasesvelvLoc2863t1	Ac_OasesvelvLoc6524d248686t1	Am_Trinitytrinc63271_g2_i2	Ap_Trinitytrinc62922_g2_i1
sp|Q9FEN9|SHL_ARATH	30	20	18	1	SHL1/EBS	flowers	repression of floral initiation; neg reg SOC1	Ae_Trinitytrinc70068_g4_i1	Ac_OasesvelvLoc8518d182259t3	Am_OasesvelvLoc16519d549236t3	Ap_OasesvelvLoc1658d633996t3
sp|Q9FH40|TA14B_ARATH	18	26	18	1	YAF9	inflorescences	neg reg of flowering	Ae_OasesvelvLoc4124d33676t1	Ac_OasesvelvLoc11566t3	Am_OasesvelvLoc3036t3	Ap_OasesvelvLoc16523d72463t3
sp|F4KDN0|HEN4_ARATH	3	26	16	1	KH	floral meristem	petals	Ae_OasesvelvLoc10161t10	Ac_OasesvelvLoc17539t1	Am_Trinitytrinc61067_g2_i1	Ap_OasesvelvLoc11404d195011t10
sp|F4K1J4|ATXR7_ARATH	4	23	13	1	TRX/MLL		flowering time	Ae_Trinitytrinc78149_g2_i3	Ac_OasesvelvLoc9127d183465t1	Am_Trinitytrinc71076_g2_i7	Ap_Trinitytrinc72399_g1_i5
sp|Q8LFS6|BRN1L_ARATH	18	23	13	1	RRM		flowering time	Ae_OasesvelvLoc15497t5	Ac_OasesvelvLoc13255d190684t1	Am_OasesvelvLoc13000d66381t3	Ap_OasesvelvLoc11249d354165t12
sp|Q9SQI2|GIGAN_ARATH	30	25	9	1	GIGANTEA	young flowers	flowering time	Ae_Trinitytrinc78494_g3_i5	Ac_OasesvelvLoc2790d241890t6	Am_OasesvelvLoc247d627232t3	Ap_Trinitytrinc70564_g2_i1
sp|Q9SUM4|VIL2_ARATH	4	11	5	1	PHD	flowers	flowering time	Ae_OasesvelvLoc18939d253017t1	Ac_OasesvelvLoc908d3440t1	Am_OasesvelvLoc10275d656862t2	Ap_OasesvelvLoc10141d349134t8
sp|Q9LHF5|VIL1_ARATH	9	23	5	1	PHD		flowering time	Ae_OasesvelvLoc3065t10	Ac_OasesvelvLoc8757d182735t1	Am_OasesvelvLoc12700d65514t1	Ap_OasesvelvLoc10067t10
sp|F4JT98|SLK3_ARATH	18	23	5	1	adn1/SEU		carpel margin, with SEUSS; auxin response	Ae_OasesvelvLoc5969t19	Ac_OasesvelvLoc3528d303406t2	Am_OasesvelvLoc6989d363940t10	Ap_OasesvelvLoc2946t12
sp|F4JI44|NDX_ARATH	30	2	2	1	homeobox	flower buds	modified FLC expression	Ae_Trinitytrinc77834_g2_i2	Ac_OasesvelvLoc3847t17	Am_OasesvelvLoc362t15	Ap_OasesvelvLoc7970t31
sp|Q9FNQ0|VIP4_ARATH	26	23	2	1	LEO1	inflorescences	flowering time	Ae_OasesvelvLoc24838d438565t5	Ac_OasesvelvLoc6184t1	Am_OasesvelvLoc14602t10	Ap_Trinitytrinc62615_g2_i6
sp|Q8W234|SEUSS_ARATH	30	23	2	1	adn1/SEU	floral meristems and organs	repress AG; petal shape; cell division; polarity	Ae_OasesvelvLoc3783d354711t16	Ac_OasesvelvLoc1086d299494t4	Am_OasesvelvLoc12939t18	Ap_OasesvelvLoc7321d657944t1
sp|Q9XIN7|NAC40_ARATH	3	2	13	2	NAC	inflorescences	floral repressor via FT	Ae_OasesvelvLoc3008d676529t8	Ac_OasesvelvLoc20036t2	Am_OasesvelvLoc7256d44647t4	Ap_OasesvelvLoc24808t6
sp|Q8L925|CRC_ARATH	9	5	4	2	YABBY	carpels, nectaries	nectary development; carpels	Ae_Trinitytrinc61754_g1_i2	Ac_OasesvelvLoc21017d266932t1	Am_OasesvelvLoc9437t9	Ap_OasesvelvLoc25771t3
sp|Q8LFV3|CDF3_ARATH	23	15	23	3	Dof		photoperiodism	Ae_OasesvelvLoc6691t6	Ac_OasesvelvLoc10640t1	Am_OasesvelvLoc3098d169452t3	Ap_OasesvelvLoc9029d343826t2
sp|P93015|SPL3_ARATH	3	26	16	3	SBP	floral transition	flowering	Ae_OasesvelvLoc5477t1	Ac_OasesvelvLoc6487d19565t2	Am_OasesvelvLoc21756d413637t1	Ap_OasesvelvLoc11643d671618t2
sp|Q946J8|LHP1_ARATH	13	2	29	4		inflorescence; ovules, petals	heterochromatin; represses floral homeotic genes and FLT	Ae_OasesvelvLoc7190t5	Ac_OasesvelvLoc25105t3	Am_OasesvelvLoc13019t7	Ap_OasesvelvLoc11755t1
sp|Q0WPF2|PCFS4_ARATH	30	20	29	4	C2H2	sepals, stamens, pistils	promotes flowering; suppresses FLC inhibition	Ae_OasesvelvLoc3071d525577t8	Ac_OasesvelvLoc2824t3	Am_OasesvelvLoc9431d375513t3	Ap_OasesvelvLoc3627t12
sp|Q941Q3|C3H37_ARATH	4	23	29	4	zinc-finger	inflorescences	floral organ identity; binding AG pre-mRNA	Ae_Trinitytrinc77204_g1_i11	Ac_OasesvelvLoc2541d167825t6	Am_Trinitytrinc67036_g3_i8	Ap_Trinitytrinc66480_g1_i10
sp|Q7X9V2|PIE1_ARATH	30	23	29	4	SNF2/RAD54	ovules	regulation of FLC	Ae_OasesvelvLoc603t25	Ac_OasesvelvLoc13257t6	Am_OasesvelvLoc5286t30	Ap_Trinitytrinc72579_g1_i2
sp|O04425|FCA_ARATH	4	23	25	4	RRM	flowers	flowering transition	Ae_OasesvelvLoc3769d354605t13	Ac_OasesvelvLoc1344d82403t3	Am_OasesvelvLoc4627d179097t10	Ap_OasesvelvLoc19254d381783t4
sp|Q8LPQ9|FPA_ARATH	4	2	19	4	RRM	flower stems, meristems	flowering time	Ae_OasesvelvLoc2478t11	Ac_OasesvelvLoc1218t1	Am_OasesvelvLoc162t28	Ap_OasesvelvLoc2735t16
sp|Q67Z93|FRIG0_ARATH	17	23	19	4	Frigida		inactive frigida	Ae_Trinitytrinc78139_g4_i4	Ac_OasesvelvLoc5677d17626t6	Am_OasesvelvLoc7547t11	Ap_OasesvelvLoc3212t12
sp|Q9FUY2|LEUNG_ARATH	11	2	18	4	WD	young flowers	repressor of AG; interacts with AP2, SEUSS; ovule development	Ae_OasesvelvLoc1162t34	Ac_OasesvelvLoc3154d302834t4	Am_OasesvelvLoc6130t30	Ap_OasesvelvLoc1054d295002t19
sp|Q7XYY2|MED25_ARATH	30	2	18	4			flowering time; regulates FT, CO	Ae_OasesvelvLoc7551t15	Ac_OasesvelvLoc2868d242066t1	Am_OasesvelvLoc3325d343605t12	Ap_OasesvelvLoc14956d368936t4
sp|Q8L6Y4|EMF2_ARATH	4	23	18	4	VEFS	floral meristems	flowering repressor	Ae_OasesvelvLoc3722t12	Ac_OasesvelvLoc8346d251490t1	Am_OasesvelvLoc2739d20145t13	Ap_OasesvelvLoc13739t10
sp|F4HY56|RLT1_ARATH	18	23	18	4	homeobox	inflorescence; floral meristems, organs	flowering repression	Ae_OasesvelvLoc2260d168730t11	Ac_OasesvelvLoc11956t8	Am_OasesvelvLoc4793t16	Ap_OasesvelvLoc430t18
sp|B5X0I6|VIP6_ARATH	30	23	18	4	TPR		flowering time	Ae_OasesvelvLoc13901d236396t8	Ac_OasesvelvLoc4254t7	Am_OasesvelvLoc15849d399182t2	Ap_OasesvelvLoc2391d304387t10
sp|Q9ZVW2|HEN2_ARATH	13	26	18	4	DExH	young flowers; later in gynoecium	maintains B,C genes; floral organ spacing and identity	Ae_OasesvelvLoc3904t5	Ac_OasesvelvLoc10279d312821t1	Am_OasesvelvLoc12767t1	Ap_OasesvelvLoc2336d144683t9
sp|Q9C950|VIP5_ARATH	26	26	18	4	LEO1		flowering time	Ae_OasesvelvLoc10900d68189t1	Ac_OasesvelvLoc15717d194331t1	Am_OasesvelvLoc12698t2	Ap_OasesvelvLoc12267d61467t2
sp|F4JL28|EBS_ARATH	11	2	13	4	SHL1/EBS	floral buds	flowering repressor	Ae_OasesvelvLoc9385d214986t3	Ac_OasesvelvLoc15411t1	Am_OasesvelvLoc890d153881t1	Ap_OasesvelvLoc16738d539550t1
sp|O22467|MSI1_ARATH	30	2	13	4	WD	flower buds	repressor of homeotic; flower development	Ae_OasesvelvLoc6271d370871t5	Ac_OasesvelvLoc6512d178023t1	Am_Trinitytrinc63709_g2_i1	Ap_OasesvelvLoc3313t1
sp|Q6NLV4|FY_ARATH	31	2	13	4	WD		flowering time	Ae_OasesvelvLoc33416t10	Ac_OasesvelvLoc7258d179623t3	Am_OasesvelvLoc17865d404821t1	Ap_OasesvelvLoc17093t10
sp|Q9FFH1|RLT2_ARATH	4	23	13	4	homeobox	inflorescence; floral meristem, organs	flowering time repression	Ae_OasesvelvLoc6584t18	Ac_OasesvelvLoc10406t8	Am_OasesvelvLoc7742t15	Ap_OasesvelvLoc7112d333898t15
sp|Q93V84|FLXL1_ARATH	11	26	13	4	FLX		cell differentiation	Ae_OasesvelvLoc11304d224783t4	Ac_OasesvelvLoc13188d258109t1	Am_Trinitytrinc61136_g1_i3	Ap_OasesvelvLoc10557d55713t2
sp|Q8RWR1|JMJ30_ARATH	11		12	4	JmjC	inflorescences	flowering time	Ae_OasesvelvLoc7645t6utrorf	Ac_OasesvelvLoc12464d315441t1	Am_Trinitytrinc69602_g5_i3	Ap_OasesvelvLoc14270d206211t3utrorf
sp|Q9FHW2|SWC6_ARATH	31	25	9	4	ZNHIT1	inflorescence; flowers	represses flowering	Ae_OasesvelvLoc22744t2	Ac_Trinitytrinc31686_g1_i2	Am_OasesvelvLoc10141t1	Ap_OasesvelvLoc34667t3
sp|Q9SIB4|WOX3_ARATH	30	8	6	4	homeobox	flower meristem, primordium	organ initiation; meristem proliferation	Ae_OasesvelvLoc23854t1	Ac_Trinitytrinc21737_g1_i2	Am_Trinitytrinc71944_g1_i1	Ap_OasesvelvLoc23642d229106t1
sp|Q38796|LUMI_ARATH	18	23	5	4	homeobox	flower meristem	flowering time	Ae_OasesvelvLoc4894t21	Ac_OasesvelvLoc11442t5	Am_OasesvelvLoc4023d639731t3	Ap_OasesvelvLoc181t15
sp|Q680Q4|SIZ1_ARATH	18	23	5	4	PIAS	flowers	floral repressor	Ae_Trinitytrinc79118_g2_i1	Ac_OasesvelvLoc9558d311908t1	Am_OasesvelvLoc3968t7	Ap_OasesvelvLoc2558d305597t14
sp|Q9C5G0|SUF4_ARATH	13	2	2	4	BED	young primordia, inflorescence	activation of FLC	Ae_OasesvelvLoc4207d34156t11	Ac_OasesvelvLoc3125d242560t2	Am_OasesvelvLoc3927d27260t5	Ap_OasesvelvLoc2317d144553t6
sp|F4IN78|HUAL2_ARATH	30	2	2	4	PWWP	young meristem	flowering time	Ae_OasesvelvLoc6201t17	Ac_OasesvelvLoc413t11	Am_OasesvelvLoc3351t64	Ap_OasesvelvLoc5681t25
sp|F4IP06|SWC2_ARATH	30	2	2	4	VPS72/YL1		regulation of FLC	Ae_OasesvelvLoc23923d598062t2	Ac_OasesvelvLoc22544d123089t1	Am_OasesvelvLoc889d328131t2	Ap_OasesvelvLoc2295t14
sp|Q9FPN7|AGL31_ARATH	18	5	2	4	MADS-box	flowers	floral repressor	Ae_Trinitytrinc67943_g2_i6	Ac_OasesvelvLoc17029d196097t2	Am_OasesvelvLoc2204d163399t10	Ap_Trinitytrinc68770_g2_i1
sp|Q9FH51|FLXL4_ARATH	4	20	2	4	FLX		FLC activation; flowering time	Ae_OasesvelvLoc8491d209985t4	Ac_OasesvelvLoc5211d246456t1	Am_OasesvelvLoc17619d404182t4	Ap_OasesvelvLoc14483t5
sp|Q8RWY3|ISW2_ARATH	4	23	2	4	SNF2/RAD54	flower meristems, organs	flowering time	Ae_OasesvelvLoc6541t17	Ac_OasesvelvLoc4208t35	Am_OasesvelvLoc318d627519t9	Ap_OasesvelvLoc2680t55
sp|Q9FFX4|KNU_ARATH	4	23	2	4	C2H2	carpels early; stamens, ovules later	repressor of cell proliferation, determinancy, gynoecium	Ae_Trinitytrinc82503_g1_i1	Ac_OasesvelvLoc38107t1	Am_OasesvelvLoc17209d233685t1	Ap_OasesvelvLoc53215d426362t1
sp|Q84TD8|FLXL2_ARATH	11	23	2	4	FLX		cell differentiation	Ae_OasesvelvLoc4297d358168t4	Ac_Trinitytrinc33362_g1_i3	Am_OasesvelvLoc3308d23657t7	Ap_OasesvelvLoc4006t9
sp|Q9LKL2|APRR1_ARATH	18	23	2	4	ARR-like	flowers	photoperiodism	Ae_OasesvelvLoc5911t5	Ac_OasesvelvLoc837d237701t1	Am_OasesvelvLoc5753d37340t2	Ap_OasesvelvLoc7314d175233t7
sp|Q84WW6|ASHH1_ARATH	18	23	2	4	SET2		flowering time	Ae_OasesvelvLoc22415t8	Ac_OasesvelvLoc5257t1	Am_OasesvelvLoc10488t10	Ap_OasesvelvLoc7630d176900t2
sp|Q9LEY4|HUAL1_ARATH	4	26	2	4	PWWP	young meristem	flowering time	Ae_OasesvelvLoc1729t7	Ac_OasesvelvLoc13844d191608t4	Am_OasesvelvLoc3288d23515t5	Ap_OasesvelvLoc794d292816t2
sp|Q8GXL3|SPL8_ARATH	14	1	28	6	SBP	flowers; ovules	floral organogenesis; ovules, pollen	Ae_OasesvelvLoc12717t1	Ac_OasesvelvLoc14317t1	Am_Trinitytrinc66444_g1_i3	Ap_OasesvelvLoc11187d194049t1
sp|Q38838|AGL14_ARATH	9	26	13	6	MADS-box	meristem, later in gynoecium and stamen primordia	flowering transition; floral meristem maintenance	Ae_OasesvelvLoc24986d265032t3	Ac_OasesvelvLoc18447d197846t1	Am_Trinitytrinc54186_g1_i1	Ap_OasesvelvLoc20014t1
sp|Q9SB92|WUS_ARATH	20	10	10	6	homeobox	floral meristem	meristem maintenance; sustain organogenesis	Ae_OasesvelvLoc15146d82422t1	Ac_OasesvelvLoc13705d33106t1	Am_Trinitytrinc55643_g1_i2	Ap_OasesvelvLoc8771d48917t2
sp|Q38914|ANT_ARATH	14	1	6	6	AP2/ERF	floral primordia	gynoecium; controlls cell number/organ size	Ae_Trinitytrinc75583_g2_i6	Ac_OasesvelvLoc549t1	Am_OasesvelvLoc9212d53197t1	Ap_OasesvelvLoc10231d189676t1
sp|O82794|AGL24_ARATH	27	1	22	7	MADS-box	meristem	meristem identity; regulation of B,C,E genes	Ae_OasesvelvLoc11914d72168t1	Ac_OasesvelvLoc21375t1	Am_OasesvelvLoc4186t3	Ap_OasesvelvLoc10963t5
sp|P0DKC9|FRL1T_ARATH	30	2	18	8			truncated frigida-like	Ae_OasesvelvLoc2940t11	Ac_OasesvelvLoc786t11	Am_OasesvelvLoc1545t31	Ap_OasesvelvLoc1843t27
sp|Q9SZQ5|VIP3_ARATH	11	14	13	8	WD		flowering time	Ae_OasesvelvLoc10512d66590t1	Ac_OasesvelvLoc134d160763t1	Am_OasesvelvLoc17117d76943t1	Ap_OasesvelvLoc7528d503979t1
sp|Q8H0V4|DUF7_ARATH	13	20	13	8	DUF724	early flowers	repress LHP1; polar growth of cells	Ae_OasesvelvLoc16618t10	Ac_Trinitytrinc40257_g6_i2	Am_OasesvelvLoc1908t2	Ap_OasesvelvLoc2143t5
sp|P17839|AG_ARATH	17	26	5	8	MADS-box	stamen, carpel primordia	meristem determinancy; stamen and carpel development	Ae_OasesvelvLoc2788t16	Ac_OasesvelvLoc731t23utrorf	Am_Trinitytrinc62775_g3_i1	Ap_OasesvelvLoc1119d136234t13
sp|O48847|LUH_ARATH	12	23	29	9	WD	flowers	floral development	Ae_OasesvelvLoc3603t32	Ac_OasesvelvLoc1712d165503t12	Am_Trinitytrinc69867_g2_i5	Ap_OasesvelvLoc973t34
sp|P29382|SEP1_ARATH	30	2	19	9	MADS-box	carpels, stamens	petals, stamens, carpels	Ae_OasesvelvLoc1293d669635t6	Ac_OasesvelvLoc772t4	Am_OasesvelvLoc8267d370129t8	Ap_OasesvelvLoc4299d317291t9
sp|Q9ZQF9|MBR1_ARATH	18	23	19	9	RING-type		flowering; positive reg of FT	Ae_OasesvelvLoc5765d43408t15	Ac_OasesvelvLoc14018t2	Am_OasesvelvLoc6633t10	Ap_OasesvelvLoc5981t6
sp|Q9C717|FLXL3_ARATH	18	2	18	9	FLX		cell differentiation	Ae_OasesvelvLoc3758d354521t13	Ac_OasesvelvLoc7448d180031t5	Am_OasesvelvLoc9773t12	Ap_OasesvelvLoc17971d542971t4
sp|Q9LJ87|CDC73_ARATH	30	16	18	9	CDC73	young flowers	flowering time	Ae_OasesvelvLoc13003t5	Ac_OasesvelvLoc11110d29038t2	Am_OasesvelvLoc3365d171118t1	Ap_Trinitytrinc59566_g1_i2
sp|Q96301|SPY_ARATH	4	23	18	9	TPR	flowers	flowering time	Ae_OasesvelvLoc4864t12	Ac_OasesvelvLoc4374d244935t2	Am_OasesvelvLoc3683t28	Ap_Trinitytrinc69848_g2_i1
sp|Q9SAK5|APL_ARATH	30	23	18	9	MYB		activation of FT	Ae_OasesvelvLoc20521d256732t3	Ac_OasesvelvLoc930t8	Am_Trinitytrinc61195_g1_i1	Ap_OasesvelvLoc31318d704884t1
sp|O22456|SEP3_ARATH	12	26	5	9	MADS-box	early flowers; petals, stamens, carpels	petals, stamens, carpels	Ae_Trinitytrinc71706_g3_i1	Ac_Trinitytrinc38864_g11_i6	Am_OasesvelvLoc3045d636663t8	Ap_Trinitytrinc72447_g2_i4
sp|Q8GY61|BH063_ARATH	30	16	18	11	bHLH		triggers flowering time	Ae_OasesvelvLoc13841t3	Ac_OasesvelvLoc2972d87576t3	Am_OasesvelvLoc1363t9	Ap_OasesvelvLoc19228t8
sp|Q9FFA7|RUP2_ARATH	10	4	13	11	WD	flowers	flowering time; neg reg via CO, FT	Ae_Trinitytrinc38290_g1_i1	Ac_Trinitytrinc42619_g1_i1	Am_OasesvelvLoc5197t18	Ap_Trinitytrinc71035_g1_i4
sp|Q9FMR9|RIN1_ARATH	11	26	13	11	RuvB		regulation	Ae_Trinitytrinc77422_g2_i7	Ac_OasesvelvLoc12872d110152t4	Am_Trinitytrinc70266_g2_i14	Ap_Trinitytrinc63314_g1_i5
sp|P47927|AP2_ARATH	29	5	29	14	AP2/ERF	young floral buds	sepals and petals; represses AG	Ae_OasesvelvLoc18873t10	Ac_OasesvelvLoc5594t10	Am_OasesvelvLoc10902t11	Ap_OasesvelvLoc5833t16
sp|Q9ZQ85|EFM_ARATH	12	11	29	14	HTH MYB-type		flowering repressor	Ae_OasesvelvLoc8542t2	Ac_OasesvelvLoc26664d48008t1	Am_OasesvelvLoc16314d400590t5	Ap_OasesvelvLoc15040t1
sp|Q9SEZ3|CDF5_ARATH	9	10	19	14	Dof		photoperiodism	Ae_OasesvelvLoc14625t8	Ac_OasesvelvLoc25891d126669t1	Am_OasesvelvLoc3803t9	Ap_OasesvelvLoc14743t6
sp|Q84VG7|FES1_ARATH	11	20	18	14	C3H1	flowers	acts with FRI	Ae_OasesvelvLoc2658d171986t11	Ac_OasesvelvLoc14772t4	Am_Trinitytrinc70348_g2_i2	Ap_OasesvelvLoc1646d139856t10
sp|O22607|MSI4_ARATH	11	20	13	14	WD	flowers	flowering time; repress FLC	Ae_OasesvelvLoc5172d40007t7	Ac_OasesvelvLoc13280d316380t1	Am_OasesvelvLoc10208d378932t1	Ap_Trinitytrinc71765_g1_i3
sp|Q940H8|FRL4B_ARATH	13	20	13	14	Frigida		cell differentiation	Ae_OasesvelvLoc1021t2	Ac_OasesvelvLoc344d298190t1	Am_OasesvelvLoc69d1653t10	Ap_OasesvelvLoc2036t22
sp|F4HQA1|PAF1_ARATH	11	26	13	14	PAF1	flowers	flowering time	Ae_OasesvelvLoc5421d191270t4	Ac_OasesvelvLoc796t5	Am_OasesvelvLoc1278d156919t20	Ap_OasesvelvLoc14674t2
sp|F4JRF5|RLT3_ARATH	31	20	21	15	homeobox		flowering time repression	Ae_OasesvelvLoc16602t10	Ac_OasesvelvLoc11356t2	Am_OasesvelvLoc11309t4	Ap_OasesvelvLoc7093t10
sp|Q93ZL5|CDF2_ARATH	18	15	19	15	Dof		photoperiodism	Ae_OasesvelvLoc16848d86562t1	Ac_OasesvelvLoc15968t3	Am_OasesvelvLoc31214d96184t1	Ap_OasesvelvLoc15573t3
sp|P35632|AP3_ARATH	12	16	18	16	MADS-box	petals, stamens	petals and stamens	Ae_OasesvelvLoc299d328758t1	Ac_OasesvelvLoc1054d238170t3	Am_OasesvelvLoc1223d497034t4	Ap_OasesvelvLoc3862d155005t1
sp|Q38841|AGL12_ARATH	17	23	13	16	MADS-box	young floral meristem	flowering transition; up-regulation of SOC, FT, LFY	Ae_Trinitytrinc97545_g1_i1	Ac_OasesvelvLoc17046d262662t1	Am_OasesvelvLoc11413d61355t1	Ap_OasesvelvLoc38866d248048t1
sp|Q38876|AGL8_ARATH	18	2	9	16	MADS-box	floral apex, carpels	acts with API, CLF; up-regulation of LFY	Ae_OasesvelvLoc38394t2	Ac_OasesvelvLoc19173d40201t1	Am_OasesvelvLoc3535d172120t1	Ap_OasesvelvLoc11567t1
sp|Q9M2K8|AGL18_ARATH	18	6	4	16	MADS-box	immature buds	negative regulation; photoperiodism; prevents premature flowering	Ae_OasesvelvLoc18136d250859t1	Ac_OasesvelvLoc7423d250087t1	Am_OasesvelvLoc8748d527977t3	Ap_OasesvelvLoc2422d637690t2
sp|P35631|AP1_ARATH	11	26	2	16	MADS-box	young flowers; sepals and petals	sepals and petals	Ae_OasesvelvLoc4306t4	Ac_OasesvelvLoc5591d306515t1	Am_OasesvelvLoc12409d217617t1	Ap_OasesvelvLoc3336d641851t1
sp|Q9LZX7|AHL18_ARATH	14	15	6	18		meristem	flowering transition	Ae_Trinitytrinc46352_g1_i1	Ac_OasesvelvLoc5752t1	Am_OasesvelvLoc18313d405975t1	Ap_Trinitytrinc50999_g1_i1
sp|P29386|AGL6_ARATH	13	26	12	19	MADS-box	flowers	acts with AG	Ae_OasesvelvLoc5782t40	Ac_OasesvelvLoc13488d191074t1	Am_Trinitytrinc60463_g1_i1	Ap_OasesvelvLoc2347d637302t6
sp|O80931|AS1_ARATH	32	1	16	20	HTH MYB-type	floral primordia	acts with AS2 to repress KNOX; positive regulator of FT	Ae_OasesvelvLoc17480t2	Ac_OasesvelvLoc1792d300684t1	Am_OasesvelvLoc16652t1	Ap_OasesvelvLoc1877t3
sp|Q39090|UFO_ARATH	22	10	10	20	F-box	sepal, petal primordia	meristem identity; acts with LFY; reg AP3, PI; petals, stamens	Ae_OasesvelvLoc3735d529106t2	Ac_OasesvelvLoc3441t1	Am_OasesvelvLoc19611d239829t1	Ap_OasesvelvLoc11328d194671t1
sp|Q38895|SUP_ARATH	15	30	10	20	C2H2	early third whorl; stamen, carpel boundary	regulator; prevents AP3, PI in gynoecium; maintain boundary between stamens, carpels	Ae_OasesvelvLoc15247t2	Ac_OasesvelvLoc18173t1	Am_Trinitytrinc47885_g1_i1	Ap_OasesvelvLoc30544d238692t1
sp|Q9SXZ2|FT_ARATH	25	26	27	22			flowering stimulus	Ae_OasesvelvLoc34123d276871t1	Ac_OasesvelvLoc36483d282606t1	Am_OasesvelvLoc49688t3	Ap_OasesvelvLoc25814t2
sp|Q9ZVP8|NAC35_ARATH	21	29	11	22	NAC	flowers	floral repressor; neg reg CO	Ae_OasesvelvLoc23965t3	Ac_OasesvelvLoc16027d115014t1	Am_Trinitytrinc64870_g1_i1	Ap_OasesvelvLoc18919t1
sp|Q39057|CONS_ARATH	27	1	24	24	CONSTANS	flowers	flowering time	Ae_OasesvelvLoc2070d342739t1	Ac_Trinitytrinc34566_g1_i8	Am_OasesvelvLoc27132t1	Ap_OasesvelvLoc19951t1
sp|P93831|CLF_ARATH	4	26	18	24	EZ	flowers	regulates AG	Ae_OasesvelvLoc17410t14	Ac_OasesvelvLoc1929t7	Am_OasesvelvLoc19838d82070t2	Ap_OasesvelvLoc3170d309843t3
sp|Q9C9W9|ADO3_ARATH	12	11	29	25	ADAGIO	sepals, filaments	transition to flowering time	Ae_OasesvelvLoc18004d89010t3	Ac_OasesvelvLoc10992d255273t3	Am_OasesvelvLoc14378d70434t2	Ap_OasesvelvLoc550t9
sp|P48007|PIST_ARATH	29	7	26	25	MADS-box	flower meristem	petals, stamens; acts with AP3, AP1, SEP3	Ae_OasesvelvLoc239t39	Ac_Trinitytrinc31670_g1_i3	Am_Trinitytrinc59034_g6_i3	Ap_OasesvelvLoc303t55
sp|Q9LHS9|RBE_ARATH	4	23	12	25	C2H2	petal primordia	petals	Ae_Trinitytrinc51104_g1_i1	Ac_OasesvelvLoc45564t1	Am_Trinitytrinc14611_g1_i1	Ap_OasesvelvLoc38844t1
