# Supplementary material for: Comparative transcriptome analyses of flower development in four species of Achimenes (Gesneriaceae)
Source: BMC Genomics. 2017 Mar 20;18:240. doi: 10.1186/s12864-017-3623-8 (PMC5359931; doi:10.1186/s12864-017-3623-8)
Supplement: Additional file 12: Table S5. — Significantly enriched Gene Ontology terms for sequences in the “Core” transcriptome after orthogroup classification. Terms are enriched if they have FDR-corrected p-values < 0.05 (Fisher’s Exact Test). Those terms that are overrepresented when all species are analyzed together (“Combined” column) are in bold. (XLSX 16 kb) [file 12864_2017_3623_MOESM12_ESM.xlsx]

## Sheet: core
Additional file 12: Table S5. Significantly enriched Gene Ontology terms for sequences in the “Core” transcriptome after orthogroup classification.
Accession	Description	Type	A. cettoana	A. erecta	A. misera	A. patens	Combined
GO:0043604	amide biosynthetic process	BP	-	UNDER	OVER	OVER	-
GO:0048856	anatomical structure development	BP	-	-	-	-	UNDER
GO:0005488	binding	MF	OVER	OVER	OVER	OVER	OVER
GO:0065007	biological regulation	BP	-	-	OVER	OVER	OVER
GO:0009058	biosynthetic process	BP	OVER	-	OVER	OVER	OVER
GO:0030246	carbohydrate binding	MF	-	-	-	-	UNDER
GO:0009056	catabolic process	BP	OVER	-	OVER	OVER	OVER
GO:0003824	catalytic activity	MF	OVER	-	OVER	OVER	OVER
GO:0005623	cell	CC	-	-	-	OVER	OVER
GO:0007154	cell communication	BP	-	-	-	-	OVER
GO:0007049	cell cycle	BP	-	OVER	-	OVER	OVER
GO:0016049	cell growth	BP	-	-	UNDER	UNDER	UNDER
GO:0044464	cell part	CC	-	-	OVER	OVER	OVER
GO:0071944	cell periphery	CC	UNDER	-	-	-	UNDER
GO:0005618	cell wall	CC	UNDER	-	-	-	UNDER
GO:0043603	cellular amide metabolic process	BP	-	UNDER	OVER	OVER	-
GO:0006725	cellular aromatic compound metabolic process	BP	-	-	-	-	OVER
GO:0044249	cellular biosynthetic process	BP	-	UNDER	OVER	OVER	-
GO:0016043	cellular component organization	BP	UNDER	UNDER	UNDER	-	UNDER
GO:0071840	cellular component organization or biogenesis	BP	UNDER	UNDER	UNDER	-	UNDER
GO:0019725	cellular homeostasis	BP	-	-	OVER	-	OVER
GO:0034645	cellular macromolecule biosynthetic process	BP	-	UNDER	OVER	OVER	OVER
GO:0044260	cellular macromolecule metabolic process	BP	OVER	OVER	-	OVER	-
GO:0044237	cellular metabolic process	BP	OVER	OVER	OVER	OVER	OVER
GO:0044271	cellular nitrogen compound biosynthetic process	BP	-	UNDER	OVER	OVER	OVER
GO:0009987	cellular process	BP	OVER	OVER	OVER	OVER	OVER
GO:0044267	cellular protein metabolic process	BP	OVER	OVER	OVER	OVER	OVER
GO:0006464	cellular protein modification process	BP	OVER	OVER	-	OVER	OVER
GO:0051716	cellular response to stimulus	BP	-	-	-	OVER	OVER
GO:0003682	chromatin binding	MF	UNDER	-	-	-	UNDER
GO:0005737	cytoplasm	CC	OVER	-	OVER	OVER	OVER
GO:0044444	cytoplasmic part	CC	-	-	-	OVER	-
GO:0005856	cytoskeleton	CC	-	-	-	-	UNDER
GO:0003677	DNA binding	MF	UNDER	-	UNDER	-	UNDER
GO:0006259	DNA metabolic process	BP	-	-	-	-	UNDER
GO:0009790	embryo development	BP	-	-	UNDER	-	UNDER
GO:0012505	endomembrane system	CC	-	-	-	OVER	OVER
GO:0031975	envelope	CC	-	OVER	OVER	-	OVER
GO:0030234	enzyme regulator activity	MF	UNDER	-	-	UNDER	UNDER
GO:0030312	external encapsulating structure	CC	UNDER	-	-	-	UNDER
GO:0005576	extracellular region	CC	UNDER	-	UNDER	-	UNDER
GO:0010467	gene expression	BP	-	UNDER	OVER	OVER	-
GO:0006091	generation of precursor metabolites and energy	BP	-	UNDER	-	-	-
GO:0005794	Golgi apparatus	CC	-	-	-	-	OVER
GO:0040007	growth	BP	-	-	UNDER	UNDER	UNDER
GO:0046483	heterocycle metabolic process	BP	-	-	-	-	OVER
GO:0042592	homeostatic process	BP	-	-	OVER	-	OVER
GO:0016787	hydrolase activity	MF	-	-	OVER	-	-
GO:0016788	hydrolase activity, acting on ester bonds	MF	-	-	-	-	OVER
GO:0005622	intracellular	CC	-	-	OVER	OVER	OVER
GO:0043231	intracellular membrane-bounded organelle	CC	-	-	-	OVER	OVER
GO:0043229	intracellular organelle	CC	-	-	-	OVER	OVER
GO:0070013	intracellular organelle lumen	CC	-	-	-	-	OVER
GO:0044446	intracellular organelle part	CC	-	-	-	OVER	OVER
GO:0044424	intracellular part	CC	-	-	OVER	OVER	OVER
GO:0016301	kinase activity	MF	OVER	OVER	-	OVER	OVER
GO:0006629	lipid metabolic process	BP	OVER	-	-	OVER	OVER
GO:0044877	macromolecular complex binding	MF	UNDER	-	-	-	UNDER
GO:0009059	macromolecule biosynthetic process	BP	-	UNDER	OVER	OVER	-
GO:0043170	macromolecule metabolic process	BP	OVER	-	OVER	OVER	OVER
GO:0043412	macromolecule modification	BP	OVER	OVER	-	OVER	OVER
GO:0043227	membrane-bounded organelle	CC	-	OVER	-	OVER	OVER
GO:0008152	metabolic process	BP	OVER	-	OVER	OVER	OVER
GO:0098772	molecular function regulator	MF	UNDER	-	-	UNDER	UNDER
GO:0032501	multicellular organismal process	BP	-	-	-	-	UNDER
GO:0044706	multi-multicellular organism process	BP	-	-	-	UNDER	-
GO:0051704	multi-organism process	BP	-	-	-	UNDER	-
GO:0044703	multi-organism reproductive process	BP	-	-	-	UNDER	-
GO:0006807	nitrogen compound metabolic process	BP	-	-	-	-	OVER
GO:0005635	nuclear envelope	CC	-	OVER	OVER	-	OVER
GO:0031981	nuclear lumen	CC	-	-	-	-	OVER
GO:0044428	nuclear part	CC	-	-	-	OVER	OVER
GO:0004518	nuclease activity	MF	-	-	-	-	OVER
GO:0003676	nucleic acid binding	MF	-	-	UNDER	UNDER	UNDER
GO:0001071	nucleic acid binding transcription factor activity	MF	UNDER	-	-	-	UNDER
GO:0090304	nucleic acid metabolic process	BP	-	-	-	-	UNDER
GO:0006139	nucleobase-containing compound metabolic process	BP	-	-	-	-	OVER
GO:0005654	nucleoplasm	CC	-	-	-	-	OVER
GO:1901265	nucleoside phosphate binding	MF	OVER	OVER	OVER	OVER	OVER
GO:0000166	nucleotide binding	MF	OVER	OVER	OVER	OVER	OVER
GO:0005634	nucleus	CC	-	OVER	-	OVER	OVER
GO:0043226	organelle	CC	-	-	-	OVER	OVER
GO:0031967	organelle envelope	CC	-	OVER	OVER	-	OVER
GO:0043233	organelle lumen	CC	-	-	-	-	OVER
GO:0044422	organelle part	CC	-	-	-	OVER	OVER
GO:1901360	organic cyclic compound metabolic process	BP	-	-	-	-	OVER
GO:1901576	organic substance biosynthetic process	BP	-	UNDER	OVER	OVER	OVER
GO:0071704	organic substance metabolic process	BP	OVER	-	OVER	OVER	-
GO:1901566	organonitrogen compound biosynthetic process	BP	-	UNDER	OVER	OVER	-
GO:1901564	organonitrogen compound metabolic process	BP	-	UNDER	OVER	OVER	-
GO:0019825	oxygen binding	MF	-	-	UNDER	-	UNDER
GO:0043043	peptide biosynthetic process	BP	-	UNDER	OVER	OVER	-
GO:0006518	peptide metabolic process	BP	-	UNDER	OVER	OVER	-
GO:0005886	plasma membrane	CC	-	-	UNDER	-	-
GO:0009875	pollen-pistil interaction	BP	-	-	-	UNDER	-
GO:0009856	pollination	BP	-	-	-	UNDER	-
GO:0044238	primary metabolic process	BP	OVER	-	OVER	OVER	OVER
GO:0005515	protein binding	MF	OVER	OVER	OVER	OVER	OVER
GO:0044238	protein metabolic process	BP	OVER	OVER	OVER	OVER	OVER
GO:0036211	protein modification process	BP	OVER	OVER	-	OVER	OVER
GO:0005102	receptor binding	MF	UNDER	UNDER	UNDER	-	UNDER
GO:0050789	regulation of biological process	BP	-	-	-	OVER	OVER
GO:0065008	regulation of biological quality	BP	-	-	OVER	-	OVER
GO:0050794	regulation of cellular process	BP	-	-	-	OVER	OVER
GO:0000003	reproduction	BP	-	-	-	-	OVER
GO:0022414	reproductive process	BP	-	-	-	UNDER	-
GO:0009628	response to abiotic stimulus	BP	-	-	-	-	OVER
GO:0009607	response to biotic stimulus	BP	UNDER	UNDER	UNDER	UNDER	UNDER
GO:0009719	response to endogenous stimulus	BP	-	-	-	-	OVER
GO:0009605	response to external stimulus	BP	-	-	-	-	OVER
GO:0050896	response to stimulus	BP	-	-	OVER	-	OVER
GO:0003723	RNA binding	MF	OVER	-	OVER	OVER	OVER
GO:0019748	secondary metabolic process	BP	-	-	-	-	OVER
GO:0007165	signal transduction	BP	-	-	-	OVER	OVER
GO:0023052	signaling	BP	-	-	-	OVER	OVER
GO:0044700	single organism signaling	BP	-	-	-	OVER	OVER
GO:0044763	single-organism cellular process	BP	-	-	-	OVER	OVER
GO:0044710	single-organism metabolic process	BP	OVER	OVER	-	OVER	OVER
GO:0044699	single-organism process	BP	OVER	OVER	OVER	OVER	OVER
GO:0036094	small molecular binding	MF	OVER	OVER	OVER	OVER	OVER
GO:0005198	structural molecule activity	MF	-	UNDER	-	-	UNDER
GO:0003700	transcription factor activity, sequence-specific DNA binding	MF	UNDER	-	-	-	UNDER
GO:0016740	transferase activity	MF	OVER	OVER	-	-	OVER
GO:0016772	transferase activity, transferring phosphorus-containing groups	MF	OVER	OVER	-	OVER	OVER
GO:0006412	translation	BP	-	UNDER	OVER	OVER	-
GO:0008135	translation factor activity, RNA binding	MF	OVER	-	-	OVER	-
GO:0005215	transporter activity	MF	UNDER	UNDER	UNDER	UNDER	UNDER
GO:0009606	tropism	BP	-	-	-	-	OVER
Abbreviations: BP, Biological process; CC, cellular component; MF, molecular function; OVER, overrepresented; UNDER, underrepresented.
Terms are enriched if they have FDR-corrected p-values < 0.05 (Fisher's Exact Test). Those terms that are overrepresented when all species are analyzed together ("Combined" column) are in bold.
