# Supplementary material for: Comparative transcriptome analyses of flower development in four species of Achimenes (Gesneriaceae)
Source: BMC Genomics. 2017 Mar 20;18:240. doi: 10.1186/s12864-017-3623-8 (PMC5359931; doi:10.1186/s12864-017-3623-8)
Supplement: Additional file 13: Table S6. — Significantly enriched Gene Ontology terms for sequences in the “Shared Achimenes” clusters after orthogroup classification. Terms are enriched if they have FDR-corrected p-values < 0.05 (Fisher’s Exact Test). Those terms that are overrepresented when all species are analyzed together (“Combined” column) are in bold. (XLSX 48 kb) [file 12864_2017_3623_MOESM13_ESM.xlsx]

## Sheet: shared achimenes
Additional file 13: Table S6. Significantly enriched Gene Ontology terms for sequences in the "shared Achimenes" clusters after orthogroup classification.
Accession	Description	Type	A. cettoana	A. erecta	A. misera	A. patens	Combined
GO:0043604	amide biosynthetic process	BP	UNDER	UNDER	UNDER	UNDER	UNDER
GO:0048856	anatomical structure development	BP	-	-	-	-	OVER
GO:0009653	anatomical structure morphogenesis	BP	-	-	-	-	OVER
GO:0005488	binding	MF	-	OVER	-	-	OVER
GO:0065007	biological regulation	BP	-	-	-	UNDER	UNDER
GO:0009058	biosynthetic process	BP	UNDER	-	UNDER	UNDER	UNDER
GO:0030246	carbohydrate binding	MF	OVER	-	-	-	OVER
GO:0005975	carbohydrate metabolic process	BP	-	-	-	-	UNDER
GO:0009056	catabolic process	BP	UNDER	UNDER	UNDER	UNDER	UNDER
GO:0003824	catalytic activity	MF	UNDER	UNDER	UNDER	UNDER	UNDER
GO:0007154	cell communication	BP	-	-	-	UNDER	UNDER
GO:007049	cell cycle	BP	-	-	-	-	UNDER
GO:0071944	cell periphery	CC	-	OVER	-	-	OVER
GO:0005618	cell wall	CC	-	OVER	-	-	OVER
GO:0043603	cellular amide metabolic process	BP	UNDER	UNDER	UNDER	UNDER	UNDER
GO:0006725	cellular aromatic compound metabolic process	BP	-	OVER	-	-	OVER
GO:0044249	cellular biosynthetic process	BP	UNDER	UNDER	UNDER	UNDER	UNDER
GO:0019725	cellular homeostasis	BP	-	-	-	-	UNDER
GO:0034645	cellular macromolecule biosynthetic process	BP	UNDER	-	UNDER	UNDER	UNDER
GO:0044260	cellular macromolecule metabolic process	BP	-	-	-	UNDER	UNDER
GO:0044237	cellular metabolic process	BP	-	-	-	-	UNDER
GO:0044271	cellular nitrogen compound biosynthetic process	BP	UNDER	UNDER	UNDER	UNDER	UNDER
GO:0009987	cellular process	BP	UNDER	UNDER	UNDER	UNDER	UNDER
GO:0044267	cellular protein metabolic process	BP	UNDER	UNDER	UNDER	UNDER	UNDER
GO:0006464	cellular protein modification process	BP	-	-	-	-	UNDER
GO:0051716	cellular response to stimulus	BP	-	-	-	UNDER	UNDER
GO:0003682	chromatin binding	MF	OVER	OVER	OVER	OVER	OVER
GO:0005737	cytoplasm	CC	UNDER	UNDER	UNDER	UNDER	UNDER
GO:0044444	cytoplasmic part	CC	UNDER	UNDER	UNDER	UNDER	UNDER
GO:0005856	cytoskeleton	CC	UNDER	UNDER	UNDER	UNDER	UNDER
GO:0005829	cytosol	CC	-	-	-	-	UNDER
GO:0003677	DNA binding	MF	OVER	OVER	OVER	OVER	OVER
GO:0006259	DNA metabolic process	BP	-	OVER	OVER	-	OVER
GO:0012505	endomembrane system	CC	-	UNDER	-	-	UNDER
GO:0005783	endoplasmic reticulum	CC	-	-	-	-	UNDER
GO:0031975	envelope	CC	-	-	-	-	UNDER
GO:0051234	establishment of localization	BP	-	UNDER	-	UNDER	UNDER
GO:0030312	external encapsulating structure	CC	-	OVER	-	-	OVER
GO:0005576	extracellular region	CC	-	-	-	-	OVER
GO:0044421	extracellular region part	CC	-	-	-	-	OVER
GO:0005615	extracellular space	CC	-	-	-	-	OVER
GO:0010467	gene expression	BP	UNDER	UNDER	UNDER	UNDER	UNDER
GO:0006091	generation of precursor metabolites and energy	BP	-	-	UNDER	-	UNDER
GO:0040007	growth	BP	-	-	-	-	OVER
GO:0046483	heterocycle metabolic process	BP	-	OVER	-	-	OVER
GO:1901363	heterocyclic compound binding	MF	-	OVER	OVER	OVER	OVER
GO:0042592	homeostatic process	BP	-	-	-	-	UNDER
GO:0016787	hydrolase activity	MF	-	-	-	UNDER	UNDER
GO:0016817	hydrolase activity, acting on acid anhydrides	MF	-	-	-	-	UNDER
GO:0016818	hydrolase activity, acting on acid anhydrides, in phosphorus-containing anhydrides	MF	-	-	-	-	UNDER
GO:0043232	intracellular non-membrane-bounded organelle	CC	UNDER	UNDER	UNDER	UNDER	UNDER
GO:0043229	intracellular organelle	CC	-	UNDER	-	UNDER	UNDER
GO:0044446	intracellular organelle part	CC	-	UNDER	-	-	UNDER
GO:0044424	intracellular part	CC	UNDER	UNDER	-	UNDER	UNDER
GO:0016301	kinase activity	MF	UNDER	UNDER	-	-	UNDER
GO:0008289	lipid binding	MF	-	-	-	UNDER	UNDER
GO:0051179	localization	BP	-	UNDER	-	UNDER	UNDER
GO:0032991	macromolecular complex	CC	-	UNDER	-	UNDER	UNDER
GO:0044877	macromolecular complex binding	MF	OVER	OVER	OVER	OVER	OVER
GO:0009059	macromolecule biosynthetic process	BP	UNDER	UNDER	UNDER	UNDER	UNDER
GO:0043170	macromolecule metabolic process	BP	UNDER	UNDER	-	UNDER	UNDER
GO:0043412	macromolecule modification	BP	-	-	-	-	UNDER
GO:0016020	membrane	CC	UNDER	UNDER	UNDER	UNDER	UNDER
GO:0031974	membrane-enclosed lumen	CC	-	-	-	-	UNDER
GO:0008152	metabolic process	BP	-	UNDER	-	UNDER	UNDER
GO:0005739	mitochondrion	CC	-	-	-	-	UNDER
GO:0003774	motor activity	MF	-	-	-	-	UNDER
GO:0043228	non-membrane-bounded organelle	CC	UNDER	UNDER	UNDER	UNDER	UNDER
GO:0005635	nuclear envelope	CC	-	-	-	-	UNDER
GO:0031981	nuclear lumen	CC	-	-	-	-	UNDER
GO:0044428	nuclear part	CC	-	UNDER	-	-	UNDER
GO:0003676	nucleic acid binding	MF	OVER	OVER	OVER	OVER	OVER
GO:0001071	nucleic acid binding transcription factor activity	MF	OVER	OVER	OVER	OVER	OVER
GO:0090304	nucleic acid metabolic process	BP	-	OVER	OVER	-	OVER
GO:0006139	nucleobase-containing compound metabolic process	BP	-	OVER	-	-	OVER
GO:0005730	nucleolus	CC	-	-	-	-	UNDER
GO:1901265	nucleoside phosphate binding	MF	UNDER	UNDER	UNDER	UNDER	UNDER
GO:0017111	nucleoside-triphosphatase activity	MF	-	-	-	-	UNDER
GO:0000166	nucleotide binding	MF	UNDER	UNDER	UNDER	UNDER	UNDER
GO:0005634	nucleus	CC	-	-	-	-	OVER
GO:0043226	organelle	CC	-	UNDER	-	UNDER	UNDER
GO:0031967	organelle envelope	CC	-	-	-	-	UNDER
GO:0043233	organelle lumen	CC	-	-	-	-	UNDER
GO:0044422	organelle part	CC	-	UNDER	-	-	UNDER
GO:0097159	organic cyclic compound binding	MF	-	OVER	OVER	OVER	OVER
GO:1901360	organic cyclic compound metabolic process	BP	-	OVER	-	-	OVER
GO:1901576	organic substance biosynthetic process	BP	UNDER	-	UNDER	UNDER	UNDER
GO:0071704	organic substance metabolic process	BP	-	-	-	UNDER	UNDER
GO:1901566	organonitrogen compound biosynthetic process	BP	UNDER	UNDER	UNDER	UNDER	UNDER
GO:1901564	organonitrogen compound metabolic process	BP	UNDER	UNDER	UNDER	UNDER	UNDER
GO:0019825	oxygen binding	MF	-	OVER	-	-	OVER
GO:0043043	peptide biosynthesis process	BP	UNDER	UNDER	UNDER	UNDER	UNDER
GO:0006518	peptide metabolic process	BP	UNDER	UNDER	UNDER	UNDER	UNDER
GO:0015979	photosynthesis	BP	-	-	-	-	OVER
GO:0044238	primary metabolic process	BP	-	-	-	UNDER	UNDER
GO:0019538	protein metabolic process	BP	UNDER	UNDER	UNDER	UNDER	UNDER
GO:0036211	protein modification process	BP	-	-	-	-	UNDER
GO:0016462	pyrophosphatase activity	MF	-	-	-	-	UNDER
GO:0005102	receptor binding	MF	-	-	-	-	OVER
GO:0050789	regulation of biological process	BP	-	-	-	UNDER	UNDER
GO:0065008	regulation of biological quality	BP	-	-	-	-	UNDER
GO:0050794	regulation of cellular process	BP	-	-	-	UNDER	UNDER
GO:0009607	response to biotic stimulus	BP	-	-	-	OVER	OVER
GO:0009605	response to external stimulus	BP	-	-	-	-	UNDER
GO:0050896	response to stimulus	BP	UNDER	-	UNDER	UNDER	UNDER
GO:0006950	response to stress	BP	-	-	-	-	UNDER
GO:1990904	ribonucleoprotein complex	CC	-	UNDER	-	UNDER	UNDER
GO:0005840	ribosome	CC	-	UNDER	-	UNDER	UNDER
GO:0003723	RNA binding	MF	UNDER	UNDER	UNDER	UNDER	UNDER
GO:0007165	signal transduction	BP	-	-	-	UNDER	UNDER
GO:0023052	signaling	BP	-	-	-	UNDER	UNDER
GO:0044763	single-organism cellular process	BP	-	-	-	UNDER	UNDER
GO:0044699	single-organism process	BP	-	-	UNDER	UNDER	UNDER
GO:0044700	single-organism signaling	BP	-	-	-	UNDER	UNDER
GO:0036094	small molecule binding	MF	UNDER	UNDER	UNDER	UNDER	UNDER
GO:0005198	structural molecule activity	MF	-	-	-	UNDER	UNDER
GO:0003700	transcription factor activity, sequence-specific DNA binding	MF	OVER	OVER	OVER	OVER	OVER
GO:0016740	transferase activity	MF	UNDER	UNDER	UNDER	-	UNDER
GO:0016772	transferase activity, transferring phosphorus-containing groups	MF	UNDER	UNDER	-	-	UNDER
GO:0006412	translation	BP	UNDER	UNDER	UNDER	UNDER	UNDER
GO:0008135	translation factor, RNA binding	MF	-	UNDER	-	-	UNDER
GO:0006810	transport	BP	-	UNDER	-	UNDER	UNDER
Abbreviations: BP, biological process; CC, cellular component; MF, molecular function; OVER, overrepresented; UNDER, underrepresented.
Terms are enriched if they have FDR-corrected p-values < 0.05 (Fisher's Exact Test). Those terms that are overrepresented when all species are analyzed together ("Combined" column) are in bold.
