# Supplementary material for: Comparative transcriptome analyses of flower development in four species of Achimenes (Gesneriaceae)
Source: BMC Genomics. 2017 Mar 20;18:240. doi: 10.1186/s12864-017-3623-8 (PMC5359931; doi:10.1186/s12864-017-3623-8)
Supplement: Additional file 14: Table S7. — Significantly enriched Gene Ontology terms for sequences that were unassigned during orthogroup classification. Terms are enriched if they have FDR-corrected p-values < 0.05 (Fisher’s Exact Test). (XLSX 38 kb) [file 12864_2017_3623_MOESM14_ESM.xlsx]

## Sheet: unassigned
Additional file 14: Table S7. Significantlyenriched Gene Ontology terms for sequences that were unassigned during orthogroup classification.
Accession	Description	Type	A. cettoana	A. erecta	A. misera	A. patens
GO:0005488	binding	MF	UNDER	UNDER	UNDER	UNDER
GO:0009056	catabolic process	BP	-	OVER	-	-
GO:0003824	catalytic activity	MF	-	OVER	-	-
GO:0008219	cell death	BP	-	OVER	-	-
GO:0006725	cellular aromatic compound metabolic process	BP	-	UNDER	-	UNDER
GO:0044249	cellular biosynthetic process	BP	-	OVER	-	-
GO:0016043	cellular component organization	BP	-	-	OVER	-
GO:0071840	cellular component organization or biogenesis	BP	-	-	OVER	-
GO:0034645	cellular macromolecule biosynthetic process	BP	-	OVER	-	-
GO:0044260	cellular macromolecule metabolic process	BP	-	UNDER	-	-
GO:0044237	cellular metabolic process	BP	UNDER	UNDER	-	UNDER
GO:0034641	cellular nitrogen compound metabolic process	BP	-	UNDER	-	UNDER
GO:0009987	cellular process	BP	-	UNDER	-	-
GO:0044267	cellular protein modification process	BP	-	UNDER	-	-
GO:0003682	chromatin binding	MF	-	UNDER	-	-
GO:0005737	cytoplasm	CC	-	OVER	-	-
GO:0044444	cytoplasmic part	CC	-	OVER	-	-
GO:0003677	DNA binding	MF	-	UNDER	-	UNDER
GO:0006259	DNA metabolic process	BP	-	UNDER	-	-
GO:0005783	endoplasmic reticulum	CC	-	OVER	-	-
GO:0051234	establishment of localization	BP	OVER	-	-	OVER
GO:0010467	gene expression	BP	-	OVER	-	-
GO:0006091	generation of precursor metabolites and energy	BP	-	OVER	-	-
GO:0046483	heterocycle metabolic process	BP	-	UNDER	-	UNDER
GO:1901363	heterocyclic compound binding	MF	UNDER	UNDER	-	-
GO:0016787	hydrolase activity	MF	-	OVER	-	-
GO:0043232	intracellular non-membrane-bounded organelle	CC	-	OVER	-	-
GO:0044424	intracellular part	CC	-	OVER	-	-
GO:0016301	kinase activity	MF	UNDER	UNDER	-	-
GO:0008289	lipid binding	MF	-	-	-	OVER
GO:0051179	localization	BP	OVER	-	-	OVER
GO:0032991	macromolecular complex	CC	-	OVER	-	-
GO:0044877	macromolecular complex binding	MF	-	UNDER	-	-
GO:0009059	macromolecule biosynthetic process	BP	-	OVER	-	-
GO:0043412	macromolecule modification	BP	-	UNDER	-	-
GO:0016020	membrane	CC	OVER	-	-	-
GO:0008152	metabolic process	BP	-	OVER	-	-
GO:0005739	mitochondrion	CC	-	OVER	-	-
GO:0006807	nitrogen compound metabolic process	BP	-	UNDER	-	UNDER
GO:0043228	non-membrane-bounded organelle	CC	-	OVER	-	-
GO:0003676	nucleic acid binding	MF	UNDER	UNDER	-	-
GO:0001071	nucleic acid binding transcription factor activity	MF	-	UNDER	-	-
GO:0090304	nucleic acid metabolic process	BP	-	UNDER	-	-
GO:0006139	nucleobase-containing compound metabolic process	BP	-	UNDER	-	UNDER
GO:0005634	nucleus	CC	-	UNDER	-	-
GO:0097159	organic cyclic compound binding	BP	UNDER	UNDER	-	-
GO:1901360	organic cyclic compound metabolic process	BP	-	UNDER	-	UNDER
GO:1901576	organic substance biosynthetic process	BP	-	OVER	-	-
GO:0071704	organic substance metabolic process	BP	-	-	-	UNDER
GO:0044238	primary metabolic process	BP	-	-	-	UNDER
GO:0005515	protein binding	MF	UNDER	UNDER	UNDER	UNDER
GO:0036211	protein modification process	BP	-	UNDER	-	-
GO:0009607	response to biotic stimulus	BP	-	-	OVER	-
GO:0050896	response to stimulus	BP	-	UNDER	-	-
GO:0006950	response to stress	BP	-	UNDER	-	-
GO:1990904	ribonucleoprotein complex	CC	-	OVER	-	-
GO:0005840	ribosome	CC	-	OVER	-	-
GO:0003723	RNA binding	MF	-	OVER	-	-
GO:0005198	structural molecule activity	MF	-	OVER	-	-
GO:0003700	transcription factor activity, sequence-specific DNA binding	MF	-	UNDER	-	-
GO:0016740	transferase activity	MF	-	UNDER	-	-
GO:0016772	transferase activity, transferring phosphorus-containing groups	MF	UNDER	UNDER	-	-
GO:0006412	translation	BP	-	OVER	-	-
GO:0008135	translation factor activity, RNA binding	MF	-	OVER	-	-
GO:0006810	transport	BP	OVER	-	-	OVER
GO:0005215	transporter activity	MF	OVER	-	-	-
Abbreviations: BP, biological process; CC, cellular component; MF, molecular function; OVER, overrepresented; UNDER, overrepresented.
Terms are enriched if they have FDR-corrected p-values < 0.05 (Fisher's Exact Test).
