# Supplementary material for: Comparative transcriptome analyses of flower development in four species of Achimenes (Gesneriaceae)
Source: BMC Genomics. 2017 Mar 20;18:240. doi: 10.1186/s12864-017-3623-8 (PMC5359931; doi:10.1186/s12864-017-3623-8)
Supplement: Additional file 17: Table S8. — Detailed model selection statistics and Gene Ontology enrichment for coexpression clustering. A. A. cettoana. B. A. erecta. C. A. misera. D. A. patens. (XLSX 54 kb) [file 12864_2017_3623_MOESM17_ESM.xlsx]

## Sheet: A. Achimenes cettoana
Additional file 17: Table S8. Detailed model statistics and Gene Ontology enrichment for coexpression clustering.
A. Achimenes cettoana.
HTSCluster run	logLik	ICL, BIC, Djump, DDSE
AC.counts.clus	-297804	49, 60, 34, 34	USE, second highest logLik, and Djump=DDSE
AC.counts.clus.1	-297586	48, 60, 17, 34
AC.counts.clus.2	-298152	54, 60, 39, 54
AC.counts.clus.3	-297804	49, 60, 17, 34
AC.counts.clus.4	-298162	40, 60, 17, 39
AC.counts.clus
Number of clusters	34
Model selection	DDSE
MAP > 0.90	5355 (19.5%)
Cluster	Size	MAP > 0.90	GO-over	GO-under
1	549	229 (41.71%)	76	7
2	397	197 (49.62%)	10	3
3	1539	259 (16.83%)	6	3
4	3693	264 (7.15%)	3	4
5	70	25 (35.71%)	2	0
6	190	40 (21.05%)	0	0
7	246	87 (35.37%)	2	0
8	180	67 (37.22%)	0	0
9	1078	369 (34.23%)	1	10
10	758	337 (44.46%)	5	23
11	2798	182 (6.5%)	17	6
12	471	153 (32.48%)	75	0
13	1731	240 (13.86%)	72	17
14	444	113 (25.45%)	18	0
15	236	71 (30.08%)	3	0
16	187	103 (55.08%)	11	0
17	199	73 (36.68%)	0	0
18	2439	359 (14.72%)	19	4
19	162	71 (43.83%)	1	0
20	255	85 (33.33%)	0	0
21	990	370 (37.37%)	13	28
22	109	31 (28.44%)	0	0
23	115	45 (39.13%)	0	0
24	120	33 (27.5%)	0	0
25	571	140 (24.52%)	43	0
26	913	206 (22.56%)	11	20
27	278	71 (25.54%)	0	0
28	119	45 (37.82%)	0	0
29	320	166 (51.88%)	6	0
30	3850	321 (8.34%)	0	0
31	1169	195 (16.68%)	46	16
32	532	151 (28.38%)	42	0
33	478	120 (25.1%)	0	0
34	282	137 (48.58%)	0	0

## Sheet: B. Achimenes erecta
Additional file 16: Table S8. Detailed model statistics and Gene Ontology enrichment for coexpression clustering.
B. Achimenes erecta.
HTSCluster run	logLik	ICL, BIC, Djump, DDSE
AE.counts.clus	-422685	53, 60, 34, 51
AE.counts.clus.1	-421707	48, 60, 30, 30	USE, highest logLik, and Djump=DDSE
AE.counts.clus.2	-422203	36, 60, 15, 36
AE.counts.clus.3	-422607	32, 60, 29, 29
AE.counts.clus.4	-425469	35, 60, 31, 52
AE.counts.clus.1
Number of clusters	30
Model selection	DDSE
MAP > 0.90	9170 (23.48%)
Cluster	Size	MAP > 0.90	GO-over	GO-under
1	528	195 (36.93%)	10	5
2	4379	874 (19.96%)	14	74
3	371	124 (33.42%)	0	0
4	2845	553 (19.44%)	266	81
5	1097	516 (47.04%)	55	22
6	388	169 (43.56%)	7	0
7	404	230 (56.93%)	12	4
8	732	172 (23.5%)	13	0
9	634	164 (25.87%)	15	2
10	482	157 (32.57%)	8	0
11	1622	582 (35.88%)	35	38
12	341	132 (38.17%)	47	10
13	287	101 (35.19%)	0	12
14	842	191 (22.68%)	7	1
15	476	146 (30.67%)	11	1
16	902	426 (47.23%)	119	14
17	270	129 (47.78%)	0	0
18	41	18 (43.9%)	0	0
19	287	182 (63.41%)	0	4
20	4080	683 (16.74%)	98	51
21	442	160 (36.2%)	0	0
22	198	80 (40.4%)	0	0
23	8599	1030 (11.98%)	31	17
24	180	60 (33.33%)	7	0
25	912	414 (45.39%)	35	24
26	5605	908 (16.2%)	77	4
27	250	82 (32.8%)	1	0
28	718	316 (44.01%)	5	10
29	323	173 (53.56%)	9	0
30	823	203 (24.67%)	101	9

## Sheet: C. Achimenes misera
Additional file 16: Table S8. Detailed model statistics and Gene Ontology enrichment for coexpression clustering.
C. Achimenes misera.
HTSCluster run	logLik	ICL, BIC, Djump, DDSE
AM.counts.clus	-410729	44, 60, 29, 45	USE, lowest logLik
AM.counts.clus.1	-410966	45, 59, 29, 48
AM.counts.clus.2	-410751	45, 60, 29, 48
AM.counts.clus.3	-410761	40, 60, 48, 48
AM.counts.clus.4	-410762	40, 60, 48, 48
AM.counts.clus
Number of clusters	29
Model selection	Djump
MAP > 0.90	8012 (20.82%)
Cluster	Size	MAP > 0.90	GO-over	GO-under
1	352	152 (43.18%)	4	0
2	3492	641 (18.36%)	23	0
3	251	106 (42.23%)	0	0
4	427	201 (47.07%)	1	2
5	1428	460 (32.21%)	142	52
6	476	187 (39.29%)	26	1
7	78	29 (37.18%)	0	0
8	1060	335 (31.6%)	1	4
9	1357	474 (34.93%)	3	33
10	503	149 (29.62%)	1	0
11	320	134 (41.88%)	20	4
12	1755	402 (22.91%)	0	0
13	4147	448 (10.8%)	46	2
14	241	123 (51.04%)	4	2
15	244	97 (39.75%)	0	0
16	780	236 (30.26%)	1	0
17	226	60 (26.55%)	0	0
18	9770	731 (7.48%)	30	26
19	2872	611 (21.27%)	7	0
20	381	116 (30.45%)	9	16
21	869	181 (20.83%)	0	0
22	1004	274 (27.29%)	19	17
23	603	266 (44.11%)	1	1
24	691	290 (41.97%)	8	0
25	379	113 (29.82%)	1	0
26	355	190 (53.52%)	0	0
27	313	157 (50.16%)	0	0
28	1740	359 (20.63%)	86	16
29	2370	490 (20.68%)	75	12

## Sheet: D. Achimenes patens
Additional file 16: Table S8. Detailed model statistics and Gene Ontology enrichment for coexpression clustering.
D. Achimenes patens.
HTSCluster run	logLik	ICL, BIC, Djump, DDSE
AP.counts.clus	-404492	52, 60, 25, 25	USE, highest logLik, and Djump=DDSE
AP.counts.clus.1	-406482	55, 60, 25, 25
AP.counts.clus.2	-405211	57, 60, 25, 25
AP.counts.clus.3	-406287	56, 60, 30, 30
AP.counts.clus.4	-405467	59, 60, 24, 24
AP.counts.clus
Number of clusters	25
Model selection	DDSE
MAP > 0.90	10995 (30.67%)
Cluster	Size	MAP > 0.90	GO-over	GO-under
1	5879	1605 (27.3%)	48	102
2	1467	736 (50.17%)	72	56
3	317	149 (47%)	2	0
4	13800	2364 (17.13%)	78	197
5	275	109 (39.64%)	24	7
6	979	390 (39.84%)	49	6
7	636	325 (51.1%)	4	2
8	865	349 (40.35%)	29	0
9	2029	768 (37.85%)	13	1
10	165	71 (43.03%)	0	0
11	1140	480 (42.11%)	0	0
12	67	18 (26.87%)	0	0
13	704	304 (43.18%)	8	0
14	1409	589 (41.8%)	64	20
15	845	333 (39.41%)	4	0
16	1242	546 (43.96%)	24	18
17	545	249 (45.69%)	15	12
18	645	250 (38.76%)	13	0
19	365	157 (43.01%)	4	2
20	481	202 (42%)	13	2
21	273	150 (54.95%)	7	6
22	431	184 (42.69%)	9	6
23	193	91 (47.15%)	6	0
24	466	222 (47.64%)	0	0
25	633	354 (55.92%)	7	10
