# Supplementary material for: Comparative transcriptome analyses of flower development in four species of Achimenes (Gesneriaceae)
Source: BMC Genomics. 2017 Mar 20;18:240. doi: 10.1186/s12864-017-3623-8 (PMC5359931; doi:10.1186/s12864-017-3623-8)
Supplement: Additional file 18: Table S9. — Gene Ontology enrichment for coexpression clustering. A. A. cettoana. B. A. erecta. C. A. misera. D. A. patens. (XLSX 228 kb) [file 12864_2017_3623_MOESM18_ESM.xlsx]

## Sheet: A. Achimenes cettoana
A. GO enrichment for Achimenes cettoana coexpression clusters.
Cluster 1
GO-ID	Term	Category	FDR	P-Value	#Test	#Ref	#notAnnotTest	#notAnnotRef	Over/Under
GO:0030599	pectinesterase activity	F	2.96871e-07	4.66265e-11	13	55	269	17356	OVER
GO:0052689	carboxylic ester hydrolase activity	F	1.98359e-05	6.5555e-09	14	105	268	17306	OVER
GO:0045490	pectin catabolic process	P	1.98359e-05	1.16346e-08	10	44	272	17367	OVER
GO:0022891	substrate-specific transmembrane transporter activity	F	1.98359e-05	1.24617e-08	31	578	251	16833	OVER
GO:0042545	cell wall modification	P	3.99025e-05	3.13354e-08	9	36	273	17375	OVER
GO:0022857	transmembrane transporter activity	F	6.14001e-05	5.7861e-08	36	800	246	16611	OVER
GO:0004857	enzyme inhibitor activity	F	8.68086e-05	1.17784e-07	11	75	271	17336	OVER
GO:0015662	ATPase activity	coupled to transmembrane movement of ions	phosphorylative mechanism	F	8.68086e-05	1.21831e-07	8	30	274	17381	OVER
GO:0005976	polysaccharide metabolic process	P	8.68086e-05	1.22707e-07	24	408	258	17003	OVER
GO:0022892	substrate-specific transporter activity	F	0.00012039	1.89085e-07	31	656	251	16755	OVER
GO:0005975	carbohydrate metabolic process	P	0.000248152	4.28721e-07	38	940	244	16471	OVER
GO:0045330	aspartyl esterase activity	F	0.000307953	5.80404e-07	7	25	275	17386	OVER
GO:0015075	ion transmembrane transporter activity	F	0.000334252	7.42548e-07	23	420	259	16991	OVER
GO:0045488	pectin metabolic process	P	0.000334252	7.87463e-07	10	73	272	17338	OVER
GO:0010393	galacturonan metabolic process	P	0.000334252	7.87463e-07	10	73	272	17338	OVER
GO:0098662	inorganic cation transmembrane transport	P	0.000366053	9.19877e-07	16	214	266	17197	OVER
GO:0098655	cation transmembrane transport	P	0.000483954	1.29216e-06	17	248	265	17163	OVER
GO:0071554	cell wall organization or biogenesis	P	0.000505405	1.49416e-06	18	280	264	17131	OVER
GO:0022890	inorganic cation transmembrane transporter activity	F	0.000505405	1.5082e-06	17	251	265	17160	OVER
GO:0006073	cellular glucan metabolic process	P	0.000539392	1.69434e-06	20	344	262	17067	OVER
GO:0044042	glucan metabolic process	P	0.000582542	1.92137e-06	20	347	262	17064	OVER
GO:0005215	transporter activity	F	0.000610815	2.11056e-06	39	1052	243	16359	OVER
GO:0098660	inorganic ion transmembrane transport	P	0.000677267	2.47273e-06	16	232	266	17179	OVER
GO:0055085	transmembrane transport	P	0.000677267	2.67913e-06	35	902	247	16509	OVER
GO:0098772	molecular function regulator	F	0.000677267	2.744e-06	16	234	266	17177	OVER
GO:0000272	polysaccharide catabolic process	P	0.000677267	2.76566e-06	10	85	272	17326	OVER
GO:0005985	sucrose metabolic process	P	0.000702824	2.99557e-06	18	295	264	17116	OVER
GO:0034641	cellular nitrogen compound metabolic process	P	0.000702824	3.09079e-06	26	3403	256	14008	UNDER
GO:0071555	cell wall organization	P	0.000793734	3.68089e-06	14	184	268	17227	OVER
GO:0005982	starch metabolic process	P	0.000793734	3.73991e-06	18	300	264	17111	OVER
GO:0008324	cation transmembrane transporter activity	F	0.000914255	4.45138e-06	18	304	264	17107	OVER
GO:0044264	cellular polysaccharide metabolic process	P	0.00101488	5.198e-06	20	372	262	17039	OVER
GO:0030001	metal ion transport	P	0.00101488	5.26008e-06	16	247	266	17164	OVER
GO:0006811	ion transport	P	0.00108586	5.79852e-06	26	586	256	16825	OVER
GO:0005984	disaccharide metabolic process	P	0.00118558	6.51723e-06	18	313	264	17098	OVER
GO:0008553	hydrogen-exporting ATPase activity	phosphorylative mechanism	F	0.00168136	9.61193e-06	5	14	277	17397	OVER
GO:0006812	cation transport	P	0.00168136	9.99089e-06	21	424	261	16987	OVER
GO:0045229	external encapsulating structure organization	P	0.00168136	1.00348e-05	14	202	268	17209	OVER
GO:0030234	enzyme regulator activity	F	0.00172508	1.05758e-05	14	203	268	17208	OVER
GO:0015077	monovalent inorganic cation transmembrane transporter activity	F	0.00172508	1.1052e-05	13	176	269	17235	OVER
GO:0006813	potassium ion transport	P	0.00172508	1.11086e-05	9	79	273	17332	OVER
GO:0009311	oligosaccharide metabolic process	P	0.00180854	1.19301e-05	18	328	264	17083	OVER
GO:0034220	ion transmembrane transport	P	0.0022271	1.50409e-05	18	334	264	17077	OVER
GO:0015672	monovalent inorganic cation transport	P	0.00245598	1.69724e-05	15	242	267	17169	OVER
GO:0044262	cellular carbohydrate metabolic process	P	0.00265752	1.87825e-05	22	479	260	16932	OVER
GO:0003676	nucleic acid binding	F	0.00283551	2.06786e-05	17	2484	265	14927	UNDER
GO:0005451	monovalent cation:proton antiporter activity	F	0.00283551	2.09312e-05	5	17	277	17394	OVER
GO:0015078	hydrogen ion transmembrane transporter activity	F	0.00368318	2.7767e-05	10	113	272	17298	OVER
GO:0015562	efflux transmembrane transporter activity	F	0.00503469	4.03281e-05	4	9	278	17402	OVER
GO:0080161	auxin transmembrane transporter activity	F	0.00503469	4.03281e-05	4	9	278	17402	OVER
GO:0010329	auxin efflux transmembrane transporter activity	F	0.00503469	4.03281e-05	4	9	278	17402	OVER
GO:0009958	positive gravitropism	P	0.00682648	5.57526e-05	4	10	278	17401	OVER
GO:0004672	protein kinase activity	F	0.00702394	5.84685e-05	39	1220	243	16191	OVER
GO:0010467	gene expression	P	0.00866247	7.34684e-05	12	1948	270	15463	UNDER
GO:0006468	protein phosphorylation	P	0.00898778	7.76391e-05	38	1190	244	16221	OVER
GO:0019829	cation-transporting ATPase activity	F	0.0091485	8.04642e-05	8	80	274	17331	OVER
GO:1902600	hydrogen ion transmembrane transport	P	0.00917022	8.20955e-05	9	104	273	17307	OVER
GO:0015491	cation:cation antiporter activity	F	0.0131835	0.000120095	5	26	277	17385	OVER
GO:0010315	auxin efflux	P	0.0137751	0.000127648	4	13	278	17398	OVER
GO:0099516	ion antiporter activity	F	0.0147434	0.000140494	5	27	277	17384	OVER
GO:0016773	phosphotransferase activity	alcohol group as acceptor	F	0.0147434	0.000141252	41	1364	241	16047	OVER
GO:0046483	heterocycle metabolic process	P	0.0153577	0.000149549	25	2962	257	14449	UNDER
GO:0043086	negative regulation of catalytic activity	P	0.0154938	0.000153308	6	45	276	17366	OVER
GO:0042625	ATPase coupled ion transmembrane transporter activity	F	0.0159105	0.000159929	8	89	274	17322	OVER
GO:1901360	organic cyclic compound metabolic process	P	0.018935	0.000193305	27	3079	255	14332	UNDER
GO:0022853	active ion transmembrane transporter activity	F	0.0190668	0.000197645	8	92	274	17319	OVER
GO:0006725	cellular aromatic compound metabolic process	P	0.021151	0.000222572	26	2996	256	14415	UNDER
GO:0009926	auxin polar transport	P	0.0234307	0.000250242	4	16	278	17395	OVER
GO:0044092	negative regulation of molecular function	P	0.0238626	0.000258602	6	50	276	17361	OVER
GO:0044699	single-organism process	P	0.0274445	0.00030173	126	5949	156	11462	OVER
GO:0022804	active transmembrane transporter activity	F	0.027974	0.000311945	17	391	265	17020	OVER
GO:0003723	RNA binding	F	0.028684	0.000324368	0	546	282	16865	UNDER
GO:0048443	stamen development	P	0.0312791	0.000368452	4	18	278	17393	OVER
GO:0010928	regulation of auxin mediated signaling pathway	P	0.0312791	0.000368452	4	18	278	17393	OVER
GO:0048466	androecium development	P	0.0312791	0.000368452	4	18	278	17393	OVER
GO:0044765	single-organism transport	P	0.0350469	0.000418339	25	715	257	16696	OVER
GO:0015299	solute:proton antiporter activity	F	0.0384606	0.000465127	5	36	277	17375	OVER
GO:0016310	phosphorylation	P	0.0401472	0.00049183	46	1669	236	15742	OVER
GO:0006810	transport	P	0.0440454	0.000546503	51	1928	231	15483	OVER
GO:0051234	establishment of localization	P	0.0470746	0.000595662	51	1945	231	15466	OVER
GO:0015992	proton transport	P	0.0470746	0.00061197	10	169	272	17242	OVER
GO:0006818	hydrogen transport	P	0.0470746	0.00061197	10	169	272	17242	OVER
GO:0060918	auxin transport	P	0.0470746	0.000613663	4	21	278	17390	OVER
GO:0044723	single-organism carbohydrate metabolic process	P	0.047764	0.000630151	23	636	259	16775	OVER
Cluster 2
GO-ID	Term	Category	FDR	P-Value	#Test	#Ref	#notAnnotTest	#notAnnotRef	Over/Under
GO:0005215	transporter activity	F	0.00284996	1.12789e-06	37	1054	218	16384	OVER
GO:0097159	organic cyclic compound binding	F	0.00284996	1.685e-06	50	5812	205	11626	UNDER
GO:1901363	heterocyclic compound binding	F	0.00284996	1.6904e-06	50	5810	205	11628	UNDER
GO:0003676	nucleic acid binding	F	0.00284996	1.79046e-06	12	2489	243	14949	UNDER
GO:0015298	solute:cation antiporter activity	F	0.00487997	3.94164e-06	7	39	248	17399	OVER
GO:0015491	cation:cation antiporter activity	F	0.00487997	4.59868e-06	6	25	249	17413	OVER
GO:0099516	ion antiporter activity	F	0.00508631	5.592e-06	6	26	249	17412	OVER
GO:0005451	monovalent cation:proton antiporter activity	F	0.0102542	1.28842e-05	5	17	250	17421	OVER
GO:0022857	transmembrane transporter activity	F	0.010778	1.52351e-05	29	807	226	16631	OVER
GO:0015299	solute:proton antiporter activity	F	0.0158489	2.48923e-05	6	35	249	17403	OVER
GO:0055085	transmembrane transport	P	0.0284197	4.90995e-05	30	907	225	16531	OVER
GO:0006814	sodium ion transport	P	0.037304	7.03075e-05	6	43	249	17395	OVER
GO:0022804	active transmembrane transporter activity	F	0.0460422	9.40079e-05	17	391	238	17047	OVER
Cluster 3
GO-ID	Term	Category	FDR	P-Value	#Test	#Ref	#notAnnotTest	#notAnnotRef	Over/Under
GO:0015979	photosynthesis	P	7.20144e-07	1.13106e-10	26	86	908	16673	OVER
GO:0019136	deoxynucleoside kinase activity	F	0.00741199	2.32825e-06	5	1	929	16758	OVER
GO:0003677	DNA binding	F	0.0136963	6.45343e-06	107	1209	827	15550	OVER
GO:0009157	deoxyribonucleoside monophosphate biosynthetic process	P	0.0218317	1.98732e-05	5	3	929	16756	OVER
GO:0009162	deoxyribonucleoside monophosphate metabolic process	P	0.0218317	1.98732e-05	5	3	929	16756	OVER
GO:0003676	nucleic acid binding	F	0.0218317	2.05733e-05	178	2323	756	14436	OVER
GO:0006810	transport	P	0.0274421	3.01704e-05	67	1912	867	14847	UNDER
GO:0051179	localization	P	0.0303359	3.81164e-05	70	1970	864	14789	UNDER
GO:0051234	establishment of localization	P	0.0451763	6.38585e-05	69	1927	865	14832	UNDER
Cluster 4
GO-ID	Term	Category	FDR	P-Value	#Test	#Ref	#notAnnotTest	#notAnnotRef	Over/Under
GO:0017016	Ras GTPase binding	F	0.0234218	1.19933e-05	14	22	1917	15740	OVER
GO:0031267	small GTPase binding	F	0.0234218	1.19933e-05	14	22	1917	15740	OVER
GO:0046906	tetrapyrrole binding	F	0.0234218	1.20512e-05	13	308	1918	15454	UNDER
GO:0051020	GTPase binding	F	0.0234218	1.73635e-05	14	23	1917	15739	OVER
GO:0005975	carbohydrate metabolic process	P	0.0234218	1.83931e-05	68	910	1863	14852	UNDER
GO:0020037	heme binding	F	0.0422229	3.97892e-05	12	279	1919	15483	UNDER
GO:0042254	ribosome biogenesis	P	0.0449888	4.94615e-05	22	400	1909	15362	UNDER
Cluster 5
GO-ID	Term	Category	FDR	P-Value	#Test	#Ref	#notAnnotTest	#notAnnotRef	Over/Under
GO:0042432	indole biosynthetic process	P	0.0146087	4.58887e-06	3	9	47	17634	OVER
GO:0042431	indole metabolic process	P	0.0146087	4.58887e-06	3	9	47	17634	OVER
Cluster 7
GO-ID	Term	Category	FDR	P-Value	#Test	#Ref	#notAnnotTest	#notAnnotRef	Over/Under
GO:0016798	hydrolase activity	acting on glycosyl bonds	F	0.0193283	4.52758e-06	14	354	141	17184
GO:0004553	hydrolase activity	hydrolyzing O-glycosyl compounds	F	0.0193283	6.0714e-06	13	313	142	17225
Cluster 9
GO-ID	Term	Category	FDR	P-Value	#Test	#Ref	#notAnnotTest	#notAnnotRef	Over/Under
GO:0003676	nucleic acid binding	F	0.000894916	1.40555e-07	60	2441	692	14500	UNDER
GO:0010467	gene expression	P	0.00226397	7.11157e-07	44	1916	708	15025	UNDER
GO:1901566	organonitrogen compound biosynthetic process	P	0.0128854	7.61549e-06	16	949	736	15992	UNDER
GO:0034641	cellular nitrogen compound metabolic process	P	0.0128854	8.81177e-06	100	3329	652	13612	UNDER
GO:0044271	cellular nitrogen compound biosynthetic process	P	0.0128854	1.01189e-05	48	1907	704	15034	UNDER
GO:0044249	cellular biosynthetic process	P	0.0185823	1.75112e-05	85	2895	667	14046	UNDER
GO:0034645	cellular macromolecule biosynthetic process	P	0.0398058	4.51522e-05	54	2010	698	14931	UNDER
GO:0004672	protein kinase activity	F	0.0398058	6.07717e-05	83	1176	669	15765	OVER
GO:0043604	amide biosynthetic process	P	0.0398058	6.19297e-05	6	521	746	16420	UNDER
GO:1901576	organic substance biosynthetic process	P	0.0398058	6.25189e-05	94	3056	658	13885	UNDER
GO:0043043	peptide biosynthetic process	P	0.0479838	8.28996e-05	6	504	746	16437	UNDER
Cluster 10
GO-ID	Term	Category	FDR	P-Value	#Test	#Ref	#notAnnotTest	#notAnnotRef	Over/Under
GO:0034641	cellular nitrogen compound metabolic process	P	3.51708e-05	5.52391e-09	51	3378	461	13803	UNDER
GO:1901566	organonitrogen compound biosynthetic process	P	5.12852e-05	1.61097e-08	4	961	508	16220	UNDER
GO:0010467	gene expression	P	0.000292395	1.3777e-07	23	1937	489	15244	UNDER
GO:1901360	organic cyclic compound metabolic process	P	0.0037594	2.84475e-06	52	3054	460	14127	UNDER
GO:0006725	cellular aromatic compound metabolic process	P	0.0037594	2.95225e-06	50	2972	462	14209	UNDER
GO:0046483	heterocycle metabolic process	P	0.00508542	4.79229e-06	50	2937	462	14244	UNDER
GO:0044271	cellular nitrogen compound biosynthetic process	P	0.00514036	5.65141e-06	27	1928	485	15253	UNDER
GO:0003676	nucleic acid binding	F	0.00797215	1.08019e-05	40	2461	472	14720	UNDER
GO:0006518	peptide metabolic process	P	0.00797215	1.1269e-05	2	572	510	16609	UNDER
GO:0090304	nucleic acid metabolic process	P	0.00816591	1.28254e-05	32	2102	480	15079	UNDER
GO:0006807	nitrogen compound metabolic process	P	0.00957063	1.65348e-05	92	4498	420	12683	UNDER
GO:0003723	RNA binding	F	0.011562	2.34925e-05	2	544	510	16637	UNDER
GO:0043603	cellular amide metabolic process	P	0.011562	2.3607e-05	3	613	509	16568	UNDER
GO:0006396	RNA processing	P	0.0127628	2.80633e-05	0	369	512	16812	UNDER
GO:0016070	RNA metabolic process	P	0.0142434	3.3556e-05	22	1602	490	15579	UNDER
GO:0006139	nucleobase-containing compound metabolic process	P	0.0149794	3.76426e-05	47	2670	465	14511	UNDER
GO:0006012	galactose metabolic process	P	0.0164108	4.58066e-05	11	77	501	17104	OVER
GO:0035556	intracellular signal transduction	P	0.0164108	4.63947e-05	23	291	489	16890	OVER
GO:0043604	amide biosynthetic process	P	0.0171773	5.12594e-05	2	525	510	16656	UNDER
GO:0071840	cellular component organization or biogenesis	P	0.0180542	5.67117e-05	25	1707	487	15474	UNDER
GO:0043043	peptide biosynthetic process	P	0.0217508	7.17397e-05	2	508	510	16673	UNDER
GO:0034645	cellular macromolecule biosynthetic process	P	0.0243921	8.42824e-05	33	2031	479	15150	UNDER
GO:0006412	translation	P	0.0297319	0.000107403	2	499	510	16682	UNDER
GO:0046351	disaccharide biosynthetic process	P	0.0297892	0.000112288	7	32	505	17149	OVER
GO:0009059	macromolecule biosynthetic process	P	0.0438888	0.000172329	35	2073	477	15108	UNDER
GO:0007264	small GTPase mediated signal transduction	P	0.0489519	0.000203204	12	109	500	17072	OVER
GO:0009312	oligosaccharide biosynthetic process	P	0.0489519	0.000212892	7	36	505	17145	OVER
GO:0022613	ribonucleoprotein complex biogenesis	P	0.0489519	0.000215275	2	469	510	16712	UNDER
Cluster 11
GO-ID	Term	Category	FDR	P-Value	#Test	#Ref	#notAnnotTest	#notAnnotRef	Over/Under
GO:0006396	RNA processing	P	0.000115805	3.33075e-08	65	304	1471	15853	OVER
GO:0010467	gene expression	P	0.000115805	3.63766e-08	238	1722	1298	14435	OVER
GO:0090304	nucleic acid metabolic process	P	0.000729468	3.43711e-07	250	1884	1286	14273	OVER
GO:0003676	nucleic acid binding	F	0.00115479	7.25483e-07	284	2217	1252	13940	OVER
GO:0022613	ribonucleoprotein complex biogenesis	P	0.00142897	1.12217e-06	73	398	1463	15759	OVER
GO:0005975	carbohydrate metabolic process	P	0.00502819	4.73836e-06	48	930	1488	15227	UNDER
GO:0016070	RNA metabolic process	P	0.00509194	5.59817e-06	192	1432	1344	14725	OVER
GO:0034660	ncRNA metabolic process	P	0.00578571	8.6507e-06	41	189	1495	15968	OVER
GO:0008276	protein methyltransferase activity	F	0.00578571	9.15565e-06	14	29	1522	16128	OVER
GO:0044710	single-organism metabolic process	P	0.00578571	9.81709e-06	290	3844	1246	12313	UNDER
GO:0042254	ribosome biogenesis	P	0.00578571	9.99572e-06	64	358	1472	15799	OVER
GO:0043414	macromolecule methylation	P	0.00884466	1.66697e-05	25	91	1511	16066	OVER
GO:0008213	protein alkylation	P	0.0131395	2.88916e-05	16	43	1520	16114	OVER
GO:0006479	protein methylation	P	0.0131395	2.88916e-05	16	43	1520	16114	OVER
GO:0044699	single-organism process	P	0.0133226	3.13867e-05	454	5621	1082	10536	UNDER
GO:0003824	catalytic activity	F	0.0141383	3.70377e-05	634	7555	902	8602	UNDER
GO:0003723	RNA binding	F	0.0141383	3.77495e-05	76	470	1460	15687	OVER
GO:0005976	polysaccharide metabolic process	P	0.0212258	6.00069e-05	16	416	1520	15741	UNDER
GO:0034641	cellular nitrogen compound metabolic process	P	0.0221862	6.62067e-05	358	3071	1178	13086	OVER
GO:0006518	peptide metabolic process	P	0.0337703	0.000112554	77	497	1459	15660	OVER
GO:0044763	single-organism cellular process	P	0.0337703	0.000116483	332	4212	1204	11945	UNDER
GO:0043043	peptide biosynthetic process	P	0.0337703	0.000116687	70	440	1466	15717	OVER
GO:0006412	translation	P	0.0383201	0.000138427	69	432	1467	15725	OVER
Cluster 12
GO-ID	Term	Category	FDR	P-Value	#Test	#Ref	#notAnnotTest	#notAnnotRef	Over/Under
GO:0009141	nucleoside triphosphate metabolic process	P	1.82584e-05	3.55192e-09	24	246	351	17072	OVER
GO:0009144	purine nucleoside triphosphate metabolic process	P	1.82584e-05	5.73533e-09	23	232	352	17086	OVER
GO:0009199	ribonucleoside triphosphate metabolic process	P	2.03763e-05	1.10931e-08	23	241	352	17077	OVER
GO:0009119	ribonucleoside metabolic process	P	2.03763e-05	1.6621e-08	25	290	350	17028	OVER
GO:0006163	purine nucleotide metabolic process	P	2.03763e-05	1.88341e-08	24	270	351	17048	OVER
GO:0009116	nucleoside metabolic process	P	2.03763e-05	2.06498e-08	26	316	349	17002	OVER
GO:0009205	purine ribonucleoside triphosphate metabolic process	P	2.03763e-05	2.24021e-08	22	230	353	17088	OVER
GO:0044710	single-organism metabolic process	P	2.44146e-05	3.06764e-08	135	3999	240	13319	OVER
GO:1901135	carbohydrate derivative metabolic process	P	2.51536e-05	3.55555e-08	40	687	335	16631	OVER
GO:0009259	ribonucleotide metabolic process	P	2.68112e-05	4.88129e-08	24	285	351	17033	OVER
GO:1901657	glycosyl compound metabolic process	P	2.68112e-05	4.91931e-08	26	331	349	16987	OVER
GO:0046034	ATP metabolic process	P	2.68112e-05	5.6e-08	21	222	354	17096	OVER
GO:0009150	purine ribonucleotide metabolic process	P	2.68112e-05	5.98375e-08	23	266	352	17052	OVER
GO:0009167	purine ribonucleoside monophosphate metabolic process	P	2.68112e-05	6.31644e-08	22	245	353	17073	OVER
GO:0009126	purine nucleoside monophosphate metabolic process	P	2.68112e-05	6.31644e-08	22	245	353	17073	OVER
GO:0044711	single-organism biosynthetic process	P	3.06945e-05	7.71339e-08	54	1121	321	16197	OVER
GO:0046128	purine ribonucleoside metabolic process	P	3.26202e-05	8.70965e-08	23	272	352	17046	OVER
GO:0042278	purine nucleoside metabolic process	P	3.27639e-05	9.26259e-08	23	273	352	17045	OVER
GO:0019318	hexose metabolic process	P	3.28225e-05	9.79468e-08	20	209	355	17109	OVER
GO:0019693	ribose phosphate metabolic process	P	6.03913e-05	1.89701e-07	25	332	350	16986	OVER
GO:0009161	ribonucleoside monophosphate metabolic process	P	6.39469e-05	2.10913e-07	22	264	353	17054	OVER
GO:0005996	monosaccharide metabolic process	P	7.45544e-05	2.57609e-07	20	223	355	17095	OVER
GO:0009123	nucleoside monophosphate metabolic process	P	7.87543e-05	2.8449e-07	22	269	353	17049	OVER
GO:0044281	small molecule metabolic process	P	8.56199e-05	3.22739e-07	86	2280	289	15038	OVER
GO:0044699	single-organism process	P	9.55018e-05	3.75e-07	176	5899	199	11419	OVER
GO:0072521	purine-containing compound metabolic process	P	0.000101578	4.14797e-07	26	372	349	16946	OVER
GO:0009117	nucleotide metabolic process	P	0.000117022	4.96245e-07	28	427	347	16891	OVER
GO:0006753	nucleoside phosphate metabolic process	P	0.00014665	6.44921e-07	28	433	347	16885	OVER
GO:0044283	small molecule biosynthetic process	P	0.00022165	1.00956e-06	31	525	344	16793	OVER
GO:0044763	single-organism cellular process	P	0.000330933	1.55929e-06	138	4406	237	12912	OVER
GO:0006091	generation of precursor metabolites and energy	P	0.000474528	2.31041e-06	24	358	351	16960	OVER
GO:0006090	pyruvate metabolic process	P	0.000861593	4.3303e-06	15	158	360	17160	OVER
GO:0019752	carboxylic acid metabolic process	P	0.000885767	4.59091e-06	40	829	335	16489	OVER
GO:0043436	oxoacid metabolic process	P	0.00100919	5.3891e-06	40	838	335	16480	OVER
GO:0006006	glucose metabolic process	P	0.00118658	6.52275e-06	13	123	362	17195	OVER
GO:0006094	gluconeogenesis	P	0.00125056	7.15319e-06	12	105	363	17213	OVER
GO:0016053	organic acid biosynthetic process	P	0.00125056	7.26729e-06	23	358	352	16960	OVER
GO:0046364	monosaccharide biosynthetic process	P	0.00127532	7.81334e-06	12	106	363	17212	OVER
GO:0019319	hexose biosynthetic process	P	0.00127532	7.81334e-06	12	106	363	17212	OVER
GO:0006631	fatty acid metabolic process	P	0.00127532	8.05064e-06	15	167	360	17151	OVER
GO:0032787	monocarboxylic acid metabolic process	P	0.00127532	8.21235e-06	26	442	349	16876	OVER
GO:0055086	nucleobase-containing small molecule metabolic process	P	0.00160347	1.05773e-05	30	553	345	16765	OVER
GO:0003824	catalytic activity	F	0.00393018	2.65756e-05	214	7975	161	9343	OVER
GO:0006082	organic acid metabolic process	P	0.00393018	2.71601e-05	62	1647	313	15671	OVER
GO:0019637	organophosphate metabolic process	P	0.00522789	3.69491e-05	31	624	344	16694	OVER
GO:0044723	single-organism carbohydrate metabolic process	P	0.00547043	3.95225e-05	31	628	344	16690	OVER
GO:0046394	carboxylic acid biosynthetic process	P	0.00563143	4.15702e-05	21	347	354	16971	OVER
GO:0046933	proton-transporting ATP synthase activity	rotational mechanism	F	0.00649825	4.96625e-05	5	15	370	17303	OVER
GO:0016051	carbohydrate biosynthetic process	P	0.00649825	5.00101e-05	19	298	356	17020	OVER
GO:0044255	cellular lipid metabolic process	P	0.00730143	5.73381e-05	26	490	349	16828	OVER
GO:0006629	lipid metabolic process	P	0.00844813	6.767e-05	30	619	345	16699	OVER
GO:0005044	scavenger receptor activity	F	0.0109936	9.15124e-05	3	2	372	17316	OVER
GO:0038024	cargo receptor activity	F	0.0109936	9.15124e-05	3	2	372	17316	OVER
GO:0006757	ATP generation from ADP	P	0.0113032	9.94158e-05	10	98	365	17220	OVER
GO:0046031	ADP metabolic process	P	0.0113032	9.94158e-05	10	98	365	17220	OVER
GO:0006096	glycolytic process	P	0.0113032	9.94158e-05	10	98	365	17220	OVER
GO:0046939	nucleotide phosphorylation	P	0.0114331	0.000102354	11	119	364	17199	OVER
GO:0008610	lipid biosynthetic process	P	0.0124464	0.000116957	19	319	356	16999	OVER
GO:0016885	ligase activity	forming carbon-carbon bonds	F	0.0124464	0.000122023	4	9	371	17309	OVER
GO:0016421	CoA carboxylase activity	F	0.0124464	0.000122023	4	9	371	17309	OVER
GO:0003989	acetyl-CoA carboxylase activity	F	0.0124464	0.000122023	4	9	371	17309	OVER
GO:0009185	ribonucleoside diphosphate metabolic process	P	0.0124464	0.000125109	10	101	365	17217	OVER
GO:0009179	purine ribonucleoside diphosphate metabolic process	P	0.0124464	0.000125109	10	101	365	17217	OVER
GO:0009135	purine nucleoside diphosphate metabolic process	P	0.0124464	0.000125109	10	101	365	17217	OVER
GO:0006165	nucleoside diphosphate phosphorylation	P	0.0132073	0.000134832	10	102	365	17216	OVER
GO:0006633	fatty acid biosynthetic process	P	0.0147782	0.00015319	11	125	364	17193	OVER
GO:0004634	phosphopyruvate hydratase activity	F	0.0171191	0.000180144	3	3	372	17315	OVER
GO:0016052	carbohydrate catabolic process	P	0.0185288	0.000197889	14	200	361	17118	OVER
GO:0009132	nucleoside diphosphate metabolic process	P	0.0219761	0.000238157	10	110	365	17208	OVER
GO:0044724	single-organism carbohydrate catabolic process	P	0.0282649	0.000310749	10	114	365	17204	OVER
GO:0015986	ATP synthesis coupled proton transport	P	0.0339129	0.000383497	5	25	370	17293	OVER
GO:0015985	energy coupled proton transport	down electrochemical gradient	P	0.0339129	0.000383497	5	25	370	17293	OVER
GO:0006733	oxidoreduction coenzyme metabolic process	P	0.0372496	0.000427081	13	191	362	17127	OVER
GO:0006898	receptor-mediated endocytosis	P	0.0420458	0.000488675	3	5	372	17313	OVER
GO:0006520	cellular amino acid metabolic process	P	0.0453383	0.000534063	21	417	354	16901	OVER
Cluster 13
GO-ID	Term	Category	FDR	P-Value	#Test	#Ref	#notAnnotTest	#notAnnotRef	Over/Under
GO:0006412	translation	P	1.06989e-34	1.68036e-38	126	375	1106	16086	OVER
GO:0043604	amide biosynthetic process	P	1.41531e-34	4.44577e-38	129	398	1103	16063	OVER
GO:0043043	peptide biosynthetic process	P	2.59597e-34	1.22317e-37	126	384	1106	16077	OVER
GO:0006518	peptide metabolic process	P	2.57699e-33	1.61896e-36	133	441	1099	16020	OVER
GO:0043603	cellular amide metabolic process	P	7.81027e-32	6.1334e-35	136	480	1096	15981	OVER
GO:0022613	ribonucleoprotein complex biogenesis	P	7.88989e-31	7.43511e-34	115	356	1117	16105	OVER
GO:0042254	ribosome biogenesis	P	4.06213e-30	4.46599e-33	107	315	1125	16146	OVER
GO:0010467	gene expression	P	7.16e-28	8.99639e-31	272	1688	960	14773	OVER
GO:0003735	structural constituent of ribosome	F	1.14609e-27	1.62004e-30	87	223	1145	16238	OVER
GO:1901566	organonitrogen compound biosynthetic process	P	2.33292e-26	3.66409e-29	167	798	1065	15663	OVER
GO:0005198	structural molecule activity	F	7.78693e-20	1.34531e-22	89	320	1143	16141	OVER
GO:0044271	cellular nitrogen compound biosynthetic process	P	1.08271e-17	2.04059e-20	243	1712	989	14749	OVER
GO:0044085	cellular component biogenesis	P	1.15499e-16	2.35823e-19	140	771	1092	15690	OVER
GO:0003723	RNA binding	F	8.35692e-16	1.83755e-18	98	448	1134	16013	OVER
GO:0034641	cellular nitrogen compound metabolic process	P	5.70479e-15	1.34399e-17	359	3070	873	13391	OVER
GO:0034645	cellular macromolecule biosynthetic process	P	7.55362e-15	1.89819e-17	243	1821	989	14640	OVER
GO:0009059	macromolecule biosynthetic process	P	2.95829e-14	7.89869e-17	245	1863	987	14598	OVER
GO:0034660	ncRNA metabolic process	P	4.13603e-13	1.16929e-15	54	176	1178	16285	OVER
GO:0044249	cellular biosynthetic process	P	8.42801e-12	2.51503e-14	309	2671	923	13790	OVER
GO:0003676	nucleic acid binding	F	1.86348e-11	5.85354e-14	268	2233	964	14228	OVER
GO:0006396	RNA processing	P	2.9654e-10	9.78065e-13	66	303	1166	16158	OVER
GO:1901576	organic substance biosynthetic process	P	1.45309e-09	5.02088e-12	313	2837	919	13624	OVER
GO:0006807	nitrogen compound metabolic process	P	7.76515e-09	2.80506e-11	421	4169	811	12292	OVER
GO:0009058	biosynthetic process	P	1.17113e-08	4.41449e-11	320	2976	912	13485	OVER
GO:0016070	RNA metabolic process	P	2.14593e-08	8.42601e-11	181	1443	1051	15018	OVER
GO:0071840	cellular component organization or biogenesis	P	2.62492e-08	1.0719e-10	190	1542	1042	14919	OVER
GO:0034470	ncRNA processing	P	6.21903e-08	2.63725e-10	37	131	1195	16330	OVER
GO:0006399	tRNA metabolic process	P	1.65124e-07	7.26164e-10	32	104	1200	16357	OVER
GO:0002181	cytoplasmic translation	P	1.76167e-06	8e-09	11	8	1221	16453	OVER
GO:0090304	nucleic acid metabolic process	P	2.04447e-06	9.63312e-09	215	1919	1017	14542	OVER
GO:0044260	cellular macromolecule metabolic process	P	3.25079e-06	1.58276e-08	444	4659	788	11802	OVER
GO:1901564	organonitrogen compound metabolic process	P	5.63894e-06	2.83408e-08	241	2239	991	14222	OVER
GO:0043170	macromolecule metabolic process	P	1.48664e-05	7.7052e-08	477	5133	755	11328	OVER
GO:0043039	tRNA aminoacylation	P	2.51881e-05	1.38461e-07	17	39	1215	16422	OVER
GO:0043038	amino acid activation	P	2.51881e-05	1.38461e-07	17	39	1215	16422	OVER
GO:0044267	cellular protein metabolic process	P	2.61368e-05	1.47781e-07	256	2464	976	13997	OVER
GO:0051179	localization	P	2.68271e-05	1.55898e-07	88	1952	1144	14509	UNDER
GO:0006810	transport	P	3.0399e-05	1.81429e-07	85	1894	1147	14567	UNDER
GO:0051234	establishment of localization	P	3.24313e-05	1.98653e-07	86	1910	1146	14551	UNDER
GO:0016875	ligase activity	forming carbon-oxygen bonds	F	5.20073e-05	3.51235e-07	16	37	1216	16424	OVER
GO:0006418	tRNA aminoacylation for protein translation	P	5.20073e-05	3.51235e-07	16	37	1216	16424	OVER
GO:0004812	aminoacyl-tRNA ligase activity	F	5.20073e-05	3.51235e-07	16	37	1216	16424	OVER
GO:0016876	ligase activity	forming aminoacyl-tRNA and related compounds	F	5.20073e-05	3.51235e-07	16	37	1216	16424	OVER
GO:0022618	ribonucleoprotein complex assembly	P	6.56927e-05	4.64296e-07	21	67	1211	16394	OVER
GO:0071826	ribonucleoprotein complex subunit organization	P	6.56927e-05	4.64296e-07	21	67	1211	16394	OVER
GO:0044699	single-organism process	P	0.000139203	1.00571e-06	345	5730	887	10731	UNDER
GO:0042255	ribosome assembly	P	0.000147683	1.10691e-06	12	21	1220	16440	OVER
GO:0097159	organic cyclic compound binding	F	0.000147683	1.11337e-06	487	5375	745	11086	OVER
GO:0019538	protein metabolic process	P	0.000193954	1.50009e-06	282	2846	950	13615	OVER
GO:1901363	heterocyclic compound binding	F	0.000193954	1.52312e-06	486	5374	746	11087	OVER
GO:0042273	ribosomal large subunit biogenesis	P	0.000285238	2.28477e-06	12	23	1220	16438	OVER
GO:0006139	nucleobase-containing compound metabolic process	P	0.000779308	6.36469e-06	246	2471	986	13990	OVER
GO:0019843	rRNA binding	F	0.00130801	1.08881e-05	15	45	1217	16416	OVER
GO:0046483	heterocycle metabolic process	P	0.00198758	1.68571e-05	264	2723	968	13738	OVER
GO:0044237	cellular metabolic process	P	0.00283228	2.44661e-05	566	6550	666	9911	OVER
GO:0006364	rRNA processing	P	0.00394396	3.46885e-05	18	71	1214	16390	OVER
GO:0008324	cation transmembrane transporter activity	F	0.00600019	5.37161e-05	6	316	1226	16145	UNDER
GO:0016072	rRNA metabolic process	P	0.00604629	5.50785e-05	18	74	1214	16387	OVER
GO:0006725	cellular aromatic compound metabolic process	P	0.00657138	6.08939e-05	263	2759	969	13702	OVER
GO:0044763	single-organism cellular process	P	0.00905724	8.65677e-05	259	4285	973	12176	UNDER
GO:1901360	organic cyclic compound metabolic process	P	0.00905724	8.67743e-05	268	2838	964	13623	OVER
GO:0016192	vesicle-mediated transport	P	0.00905825	8.82066e-05	5	281	1227	16180	UNDER
GO:0006812	cation transport	P	0.00965631	9.5547e-05	12	433	1220	16028	UNDER
GO:0009451	RNA modification	P	0.00979936	9.85015e-05	21	101	1211	16360	OVER
GO:0006400	tRNA modification	P	0.00996164	0.000101697	12	37	1220	16424	OVER
GO:1901607	alpha-amino acid biosynthetic process	P	0.0117656	0.000121961	27	148	1205	16313	OVER
GO:0005215	transporter activity	F	0.0125556	0.000132123	46	1045	1186	15416	UNDER
GO:0005488	binding	F	0.0133298	0.000142363	779	9494	453	6967	OVER
GO:0044822	poly(A) RNA binding	F	0.0146289	0.000158535	10	27	1222	16434	OVER
GO:0008652	cellular amino acid biosynthetic process	P	0.0153831	0.000169125	27	154	1205	16307	OVER
GO:0006417	regulation of translation	P	0.0179737	0.000200429	22	112	1210	16349	OVER
GO:0071702	organic substance transport	P	0.0181065	0.000204754	26	679	1206	15782	UNDER
GO:0022892	substrate-specific transporter activity	F	0.0195107	0.000224322	25	662	1207	15799	UNDER
GO:0034248	regulation of cellular amide metabolic process	P	0.0195107	0.000226762	22	114	1210	16347	OVER
GO:0008380	RNA splicing	P	0.0198696	0.000239783	17	77	1215	16384	OVER
GO:0070925	organelle assembly	P	0.0198696	0.000240175	13	48	1219	16413	OVER
GO:0022891	substrate-specific transmembrane transporter activity	F	0.0198696	0.000242954	21	588	1211	15873	UNDER
GO:0007264	small GTPase mediated signal transduction	P	0.0198696	0.000243416	0	121	1232	16340	UNDER
GO:0010608	posttranscriptional regulation of gene expression	P	0.0222557	0.000276143	23	126	1209	16335	OVER
GO:0008033	tRNA processing	P	0.0252224	0.000316915	15	64	1217	16397	OVER
GO:0048027	mRNA 5'-UTR binding	F	0.0264785	0.000336855	3	0	1229	16461	OVER
GO:0098655	cation transmembrane transport	P	0.0265345	0.000341735	5	260	1227	16201	UNDER
GO:1902578	single-organism localization	P	0.0275061	0.000358568	30	737	1202	15724	UNDER
GO:0000027	ribosomal large subunit assembly	P	0.0288668	0.000380841	7	14	1225	16447	OVER
GO:0044238	primary metabolic process	P	0.034948	0.000466559	551	6522	681	9939	OVER
GO:0009099	valine biosynthetic process	P	0.0384371	0.000525213	7	15	1225	16446	OVER
GO:0009098	leucine biosynthetic process	P	0.0384371	0.000525213	7	15	1225	16446	OVER
GO:0098660	inorganic ion transmembrane transport	P	0.0453709	0.000627084	5	243	1227	16218	UNDER
GO:0050896	response to stimulus	P	0.0489142	0.000683738	90	1687	1142	14774	UNDER
Cluster 14
GO-ID	Term	Category	FDR	P-Value	#Test	#Ref	#notAnnotTest	#notAnnotRef	Over/Under
GO:0016798	hydrolase activity	acting on glycosyl bonds	F	4.58749e-06	2.73887e-09	23	345	227	17098	OVER
GO:0010208	pollen wall assembly	P	4.58749e-06	2.88204e-09	7	11	243	17432	OVER
GO:0085029	extracellular matrix assembly	P	4.58749e-06	2.88204e-09	7	11	243	17432	OVER
GO:0010927	cellular component assembly involved in morphogenesis	P	4.58749e-06	2.88204e-09	7	11	243	17432	OVER
GO:0043062	extracellular structure organization	P	2.55194e-05	2.4e-08	8	27	242	17416	OVER
GO:0030198	extracellular matrix organization	P	2.55194e-05	2.4e-08	8	27	242	17416	OVER
GO:0010584	pollen exine formation	P	7.40623e-05	8.14255e-08	6	11	244	17432	OVER
GO:0004553	hydrolase activity	hydrolyzing O-glycosyl compounds	F	0.000164585	2.06797e-07	19	307	231	17136	OVER
GO:0045229	external encapsulating structure organization	P	0.00177469	2.5086e-06	14	202	236	17241	OVER
GO:0009555	pollen development	P	0.0020225	3.17654e-06	8	56	242	17387	OVER
GO:0048646	anatomical structure formation involved in morphogenesis	P	0.00309943	5.35476e-06	7	42	243	17401	OVER
GO:0048229	gametophyte development	P	0.00458954	8.65e-06	9	87	241	17356	OVER
GO:0032989	cellular component morphogenesis	P	0.0100674	2.05553e-05	8	74	242	17369	OVER
GO:0005975	carbohydrate metabolic process	P	0.0142034	3.1231e-05	31	947	219	16496	OVER
GO:0080110	sporopollenin biosynthetic process	P	0.0229312	5.40236e-05	3	3	247	17440	OVER
GO:0006026	aminoglycan catabolic process	P	0.0428651	0.000107718	5	29	245	17414	OVER
GO:0003824	catalytic activity	F	0.0432618	0.000120108	146	8043	104	9400	OVER
GO:0048869	cellular developmental process	P	0.0432618	0.000122305	9	125	241	17318	OVER
Cluster 15
GO-ID	Term	Category	FDR	P-Value	#Test	#Ref	#notAnnotTest	#notAnnotRef	Over/Under
GO:0006260	DNA replication	P	3.61914e-05	5.68422e-09	11	104	145	17433	OVER
GO:0006259	DNA metabolic process	P	0.0115309	3.62207e-06	17	504	139	17033	OVER
GO:0006325	chromatin organization	P	0.0388651	1.83125e-05	9	159	147	17378	OVER
Cluster 16
GO-ID	Term	Category	FDR	P-Value	#Test	#Ref	#notAnnotTest	#notAnnotRef	Over/Under
GO:0016762	xyloglucan:xyloglucosyl transferase activity	F	0.00606043	1.04793e-06	5	20	128	17540	OVER
GO:0010411	xyloglucan metabolic process	P	0.00606043	1.9037e-06	5	23	128	17537	OVER
GO:0010410	hemicellulose metabolic process	P	0.03795	2.13619e-05	5	40	128	17520	OVER
GO:0006814	sodium ion transport	P	0.03795	3.25483e-05	5	44	128	17516	OVER
GO:0008515	sucrose transmembrane transporter activity	F	0.03795	4.7947e-05	3	7	130	17553	OVER
GO:0015154	disaccharide transmembrane transporter activity	F	0.03795	4.7947e-05	3	7	130	17553	OVER
GO:0015157	oligosaccharide transmembrane transporter activity	F	0.03795	4.7947e-05	3	7	130	17553	OVER
GO:0010383	cell wall polysaccharide metabolic process	P	0.03795	6.25131e-05	5	51	128	17509	OVER
GO:0015770	sucrose transport	P	0.03795	6.55647e-05	3	8	130	17552	OVER
GO:0015766	disaccharide transport	P	0.03795	6.55647e-05	3	8	130	17552	OVER
GO:0015772	oligosaccharide transport	P	0.03795	6.55647e-05	3	8	130	17552	OVER
Cluster 18
GO-ID	Term	Category	FDR	P-Value	#Test	#Ref	#notAnnotTest	#notAnnotRef	Over/Under
GO:0016192	vesicle-mediated transport	P	5.78252e-07	9.08203e-11	60	226	1474	15933	OVER
GO:0045184	establishment of protein localization	P	0.000179259	5.63086e-08	69	338	1465	15821	OVER
GO:0015031	protein transport	P	0.000206838	1.14738e-07	67	331	1467	15828	OVER
GO:0008104	protein localization	P	0.000206838	1.29944e-07	73	373	1461	15786	OVER
GO:0070727	cellular macromolecule localization	P	0.000299921	2.66416e-07	64	317	1470	15842	OVER
GO:0046907	intracellular transport	P	0.000299921	3.49109e-07	61	299	1473	15860	OVER
GO:0034613	cellular protein localization	P	0.000299921	3.68e-07	63	313	1471	15846	OVER
GO:0033036	macromolecule localization	P	0.000299921	3.76844e-07	79	432	1455	15727	OVER
GO:0051641	cellular localization	P	0.000381724	5.67062e-07	69	362	1465	15797	OVER
GO:0051179	localization	P	0.000381724	5.99535e-07	239	1801	1295	14358	OVER
GO:0006886	intracellular protein transport	P	0.000388215	6.78932e-07	56	269	1478	15890	OVER
GO:0051234	establishment of localization	P	0.000388215	7.31677e-07	234	1762	1300	14397	OVER
GO:0006810	transport	P	0.000405445	8.27828e-07	232	1747	1302	14412	OVER
GO:0051649	establishment of localization in cell	P	0.000640898	1.40923e-06	61	311	1473	15848	OVER
GO:0071702	organic substance transport	P	0.00632683	1.49053e-05	95	610	1439	15549	OVER
GO:0048193	Golgi vesicle transport	P	0.014863	3.74971e-05	18	55	1516	16104	OVER
GO:0071840	cellular component organization or biogenesis	P	0.014863	4.14881e-05	106	1626	1428	14533	UNDER
GO:0022613	ribonucleoprotein complex biogenesis	P	0.014863	4.2019e-05	18	453	1516	15706	UNDER
GO:1901681	sulfur compound binding	F	0.0241882	7.21809e-05	7	7	1527	16152	OVER
GO:0044085	cellular component biogenesis	P	0.0259708	8.15795e-05	48	863	1486	15296	UNDER
GO:0042254	ribosome biogenesis	P	0.0314651	0.00010378	16	406	1518	15753	UNDER
GO:0072329	monocarboxylic acid catabolic process	P	0.0441871	0.00015268	8	12	1526	16147	OVER
GO:0050794	regulation of cellular process	P	0.0460234	0.000166254	234	1918	1300	14241	OVER
Cluster 19
GO-ID	Term	Category	FDR	P-Value	#Test	#Ref	#notAnnotTest	#notAnnotRef	Over/Under
GO:0009815	1-aminocyclopropane-1-carboxylate oxidase activity	F	0.0222211	3.49e-06	3	2	123	17565	OVER
Cluster 21
GO-ID	Term	Category	FDR	P-Value	#Test	#Ref	#notAnnotTest	#notAnnotRef	Over/Under
GO:0010467	gene expression	P	6.25479e-06	1e-09	35	1925	701	15032	UNDER
GO:0044271	cellular nitrogen compound biosynthetic process	P	2.0391e-05	6.40521e-09	37	1918	699	15039	UNDER
GO:0003676	nucleic acid binding	F	3.30032e-05	1.55504e-08	55	2446	681	14511	UNDER
GO:0090304	nucleic acid metabolic process	P	3.73809e-05	2.34842e-08	44	2090	692	14867	UNDER
GO:0003723	RNA binding	F	5.32924e-05	4.18504e-08	2	544	734	16413	UNDER
GO:0006518	peptide metabolic process	P	0.000107413	1.01221e-07	3	571	733	16386	UNDER
GO:0043603	cellular amide metabolic process	P	0.00014207	1.56194e-07	4	612	732	16345	UNDER
GO:0034641	cellular nitrogen compound metabolic process	P	0.000411975	5.17638e-07	92	3337	644	13620	UNDER
GO:0016070	RNA metabolic process	P	0.000849577	1.20091e-06	33	1591	703	15366	UNDER
GO:0043043	peptide biosynthetic process	P	0.000859875	1.35052e-06	3	507	733	16450	UNDER
GO:0006412	translation	P	0.00113104	1.954e-06	3	498	733	16459	UNDER
GO:0034645	cellular macromolecule biosynthetic process	P	0.00129299	2.43693e-06	48	2016	688	14941	UNDER
GO:0043604	amide biosynthetic process	P	0.00184176	3.80405e-06	4	523	732	16434	UNDER
GO:0006396	RNA processing	P	0.00184176	4.25307e-06	1	368	735	16589	UNDER
GO:0044249	cellular biosynthetic process	P	0.00184176	4.339e-06	80	2900	656	14057	UNDER
GO:1901566	organonitrogen compound biosynthetic process	P	0.00534745	1.34379e-05	16	949	720	16008	UNDER
GO:0003878	ATP citrate synthase activity	F	0.0053795	1.43634e-05	4	1	732	16956	OVER
GO:0019643	reductive tricarboxylic acid cycle	P	0.0102777	2.90558e-05	8	23	728	16934	OVER
GO:0022613	ribonucleoprotein complex biogenesis	P	0.0104187	3.10908e-05	4	467	732	16490	UNDER
GO:0004775	succinate-CoA ligase (ADP-forming) activity	F	0.0126326	4.16655e-05	4	2	732	16955	OVER
GO:0004774	succinate-CoA ligase activity	F	0.0126326	4.16655e-05	4	2	732	16955	OVER
GO:0015977	carbon fixation	P	0.0137479	4.75032e-05	8	25	728	16932	OVER
GO:0015988	energy coupled proton transmembrane transport	against electrochemical gradient	P	0.0152484	5.98728e-05	8	26	728	16931	OVER
GO:0090662	ATP hydrolysis coupled transmembrane transport	P	0.0152484	5.98728e-05	8	26	728	16931	OVER
GO:0015991	ATP hydrolysis coupled proton transport	P	0.0152484	5.98728e-05	8	26	728	16931	OVER
GO:0006099	tricarboxylic acid cycle	P	0.016152	6.59575e-05	12	64	724	16893	OVER
GO:0009059	macromolecule biosynthetic process	P	0.0169824	7.35347e-05	55	2053	681	14904	UNDER
GO:0019438	aromatic compound biosynthetic process	P	0.0169824	7.4683e-05	34	1449	702	15508	UNDER
GO:0034660	ncRNA metabolic process	P	0.0191541	8.72418e-05	0	230	736	16727	UNDER
GO:0018130	heterocycle biosynthetic process	P	0.0199811	9.41467e-05	34	1438	702	15519	UNDER
GO:0006725	cellular aromatic compound metabolic process	P	0.0230711	0.00011233	88	2934	648	14023	UNDER
GO:0051287	NAD binding	F	0.0240096	0.00012067	11	58	725	16899	OVER
GO:0016616	oxidoreductase activity	acting on the CH-OH group of donors	NAD or NADP as acceptor	F	0.0276119	0.000143112	18	144	718	16813	OVER
GO:0009058	biosynthetic process	P	0.0294727	0.000157385	99	3197	637	13760	UNDER
GO:0042254	ribosome biogenesis	P	0.03088	0.00016975	4	418	732	16539	UNDER
GO:0009060	aerobic respiration	P	0.0313686	0.000177363	12	72	724	16885	OVER
GO:0044260	cellular macromolecule metabolic process	P	0.0364272	0.000211686	168	4935	568	12022	UNDER
GO:0043170	macromolecule metabolic process	P	0.0379808	0.00022668	188	5422	548	11535	UNDER
GO:1901576	organic substance biosynthetic process	P	0.0433476	0.000265518	95	3055	641	13902	UNDER
GO:0003979	UDP-glucose 6-dehydrogenase activity	F	0.0442338	0.000277894	3	1	733	16956	OVER
GO:0003677	DNA binding	F	0.0496733	0.000319869	31	1285	705	15672	UNDER
Cluster 25
GO-ID	Term	Category	FDR	P-Value	#Test	#Ref	#notAnnotTest	#notAnnotRef	Over/Under
GO:0051276	chromosome organization	P	2.2e-08	4.18945e-12	20	147	270	17256	OVER
GO:0030261	chromosome condensation	P	2.2e-08	1.03529e-11	7	2	283	17401	OVER
GO:0007076	mitotic chromosome condensation	P	2.2e-08	1.03529e-11	7	2	283	17401	OVER
GO:1903047	mitotic cell cycle process	P	7.3e-08	4.58781e-11	15	81	275	17322	OVER
GO:0000278	mitotic cell cycle	P	1.6453e-07	1.29205e-10	15	88	275	17315	OVER
GO:0000070	mitotic sister chromatid segregation	P	2.89707e-07	2.73008e-10	9	18	281	17385	OVER
GO:0071103	DNA conformation change	P	3.05389e-07	3.35751e-10	15	95	275	17308	OVER
GO:0000819	sister chromatid segregation	P	4.51132e-07	5.66838e-10	9	20	281	17383	OVER
GO:0006270	DNA replication initiation	P	5.66062e-07	8.00151e-10	8	13	282	17390	OVER
GO:0007067	mitotic nuclear division	P	1.68305e-06	2.6434e-09	11	48	279	17355	OVER
GO:0022402	cell cycle process	P	9.4e-06	1.62401e-08	16	151	274	17252	OVER
GO:0098813	nuclear chromosome segregation	P	1.71627e-05	3.23468e-08	9	35	281	17368	OVER
GO:0007049	cell cycle	P	3.01207e-05	6.14997e-08	17	191	273	17212	OVER
GO:0007059	chromosome segregation	P	6.80652e-05	1.49664e-07	9	43	281	17360	OVER
GO:0006261	DNA-dependent DNA replication	P	7.54323e-05	1.77711e-07	9	44	281	17359	OVER
GO:0000280	nuclear division	P	9.97081e-05	2.50562e-07	11	79	279	17324	OVER
GO:0006260	DNA replication	P	0.000154008	4.11205e-07	12	103	278	17300	OVER
GO:0048285	organelle fission	P	0.000387887	1.09659e-06	11	93	279	17310	OVER
GO:0006996	organelle organization	P	0.000464336	1.41031e-06	28	594	262	16809	OVER
GO:0008017	microtubule binding	F	0.000464336	1.45857e-06	11	96	279	17307	OVER
GO:0006323	DNA packaging	P	0.000577322	1.90416e-06	8	44	282	17359	OVER
GO:0003688	DNA replication origin binding	F	0.000688871	2.38027e-06	4	3	286	17400	OVER
GO:0015631	tubulin binding	F	0.000825793	2.98307e-06	11	104	279	17299	OVER
GO:0003777	microtubule motor activity	F	0.0010903	4.10983e-06	9	67	281	17336	OVER
GO:0007018	microtubule-based movement	P	0.0011684	4.5877e-06	9	68	281	17335	OVER
GO:0003678	DNA helicase activity	F	0.00224148	9.15322e-06	7	39	283	17364	OVER
GO:0006928	movement of cell or subcellular component	P	0.00271166	1.14991e-05	9	77	281	17326	OVER
GO:0003774	motor activity	F	0.004949	2.17641e-05	9	84	281	17319	OVER
GO:0009262	deoxyribonucleotide metabolic process	P	0.0069263	3.15474e-05	4	8	286	17395	OVER
GO:0046982	protein heterodimerization activity	F	0.00720815	3.39633e-05	8	68	282	17335	OVER
GO:0016462	pyrophosphatase activity	F	0.00789933	3.84607e-05	31	824	259	16579	OVER
GO:0016818	hydrolase activity	acting on acid anhydrides	in phosphorus-containing anhydrides	F	0.00980303	4.92692e-05	31	840	259	16563	OVER
GO:0051301	cell division	P	0.0104154	5.3983e-05	8	73	282	17330	OVER
GO:0016817	hydrolase activity	acting on acid anhydrides	F	0.0115597	6.17292e-05	31	853	259	16550	OVER
GO:0032508	DNA duplex unwinding	P	0.0119226	6.7412e-05	6	37	284	17366	OVER
GO:0032392	DNA geometric change	P	0.0119226	6.7412e-05	6	37	284	17366	OVER
GO:0051304	chromosome separation	P	0.0143993	8.36772e-05	4	11	286	17392	OVER
GO:0017111	nucleoside-triphosphatase activity	F	0.0191338	0.000114196	29	799	261	16604	OVER
GO:0008092	cytoskeletal protein binding	F	0.0331386	0.000202985	11	170	279	17233	OVER
GO:0019692	deoxyribose phosphate metabolic process	P	0.0356578	0.000229616	3	5	287	17398	OVER
GO:0009394	2'-deoxyribonucleotide metabolic process	P	0.0356578	0.000229616	3	5	287	17398	OVER
GO:0010032	meiotic chromosome condensation	P	0.0397081	0.000267743	2	0	288	17403	OVER
GO:0016043	cellular component organization	P	0.0397081	0.000268172	39	1274	251	16129	OVER
Cluster 26
GO-ID	Term	Category	FDR	P-Value	#Test	#Ref	#notAnnotTest	#notAnnotRef	Over/Under
GO:1901566	organonitrogen compound biosynthetic process	P	0.000529004	1.24e-07	12	953	723	16005	UNDER
GO:0004721	phosphoprotein phosphatase activity	F	0.000529004	2.25164e-07	23	138	712	16820	OVER
GO:0003676	nucleic acid binding	F	0.000529004	2.49256e-07	59	2442	676	14516	UNDER
GO:0006470	protein dephosphorylation	P	0.000608305	4.15648e-07	25	167	710	16791	OVER
GO:0034641	cellular nitrogen compound metabolic process	P	0.000608305	5.17498e-07	92	3337	643	13621	UNDER
GO:0006464	cellular protein modification process	P	0.000608305	6.94791e-07	130	1925	605	15033	OVER
GO:0036211	protein modification process	P	0.000608305	6.94791e-07	130	1925	605	15033	OVER
GO:0010467	gene expression	P	0.000608305	7.64323e-07	43	1917	692	15041	UNDER
GO:0016791	phosphatase activity	F	0.00336406	4.75523e-06	28	234	707	16724	OVER
GO:0022613	ribonucleoprotein complex biogenesis	P	0.00359733	5.65e-06	3	468	732	16490	UNDER
GO:0043043	peptide biosynthetic process	P	0.00386423	7.74916e-06	4	506	731	16452	UNDER
GO:0090304	nucleic acid metabolic process	P	0.00386423	7.75677e-06	52	2082	683	14876	UNDER
GO:0044271	cellular nitrogen compound biosynthetic process	P	0.00386423	7.8899e-06	46	1909	689	15049	UNDER
GO:0042578	phosphoric ester hydrolase activity	F	0.00443529	1.01166e-05	31	285	704	16673	OVER
GO:0006412	translation	P	0.00443529	1.10432e-05	4	497	731	16461	UNDER
GO:0046483	heterocycle metabolic process	P	0.00443529	1.13809e-05	82	2905	653	14053	UNDER
GO:0043412	macromolecule modification	P	0.00443529	1.23588e-05	131	2054	604	14904	OVER
GO:0016311	dephosphorylation	P	0.00443529	1.25389e-05	30	273	705	16685	OVER
GO:0006139	nucleobase-containing compound metabolic process	P	0.00459065	1.36991e-05	73	2644	662	14314	UNDER
GO:0006725	cellular aromatic compound metabolic process	P	0.00505039	1.58643e-05	84	2938	651	14020	UNDER
GO:0016192	vesicle-mediated transport	P	0.00891803	2.9414e-05	28	258	707	16700	OVER
GO:0042254	ribosome biogenesis	P	0.00963992	3.3309e-05	3	419	732	16539	UNDER
GO:0044085	cellular component biogenesis	P	0.0149204	5.38982e-05	16	895	719	16063	UNDER
GO:0043604	amide biosynthetic process	P	0.0219317	8.4273e-05	6	521	729	16437	UNDER
GO:0016070	RNA metabolic process	P	0.0219317	8.61147e-05	39	1585	696	15373	UNDER
GO:0097159	organic cyclic compound binding	F	0.0380278	0.000165794	197	5665	538	11293	UNDER
GO:1901363	heterocyclic compound binding	F	0.0380278	0.00016617	197	5663	538	11295	UNDER
GO:0009991	response to extracellular stimulus	P	0.0380278	0.000167234	8	31	727	16927	OVER
GO:0003677	DNA binding	F	0.0390145	0.000177701	30	1286	705	15672	UNDER
GO:0006914	autophagy	P	0.0483503	0.000227817	7	24	728	16934	OVER
GO:1901360	organic cyclic compound metabolic process	P	0.0498423	0.000242675	93	3013	642	13945	UNDER
Cluster 29
GO-ID	Term	Category	FDR	P-Value	#Test	#Ref	#notAnnotTest	#notAnnotRef	Over/Under
GO:0006555	methionine metabolic process	P	0.000237621	3.73207e-08	8	29	241	17415	OVER
GO:0008172	S-methyltransferase activity	F	0.00816364	2.56436e-06	4	4	245	17440	OVER
GO:0003824	catalytic activity	F	0.0138832	9.16588e-06	150	8039	99	9405	OVER
GO:0003871	5-methyltetrahydropteroyltriglutamate-homocysteine S-methyltransferase activity	F	0.0138832	1.09024e-05	3	1	246	17443	OVER
GO:0042085	5-methyltetrahydropteroyltri-L-glutamate-dependent methyltransferase activity	F	0.0138832	1.09024e-05	3	1	246	17443	OVER
GO:0006730	one-carbon metabolic process	P	0.0231001	2.17686e-05	6	35	243	17409	OVER
Cluster 31
GO-ID	Term	Category	FDR	P-Value	#Test	#Ref	#notAnnotTest	#notAnnotRef	Over/Under
GO:0042254	ribosome biogenesis	P	3.25443e-19	5.1114e-23	76	346	804	16467	OVER
GO:0022613	ribonucleoprotein complex biogenesis	P	2.26656e-18	7.11972e-22	79	392	801	16421	OVER
GO:0003735	structural constituent of ribosome	F	2.72269e-15	1.28287e-18	58	252	822	16561	OVER
GO:0006412	translation	P	4.92297e-13	3.0928e-16	72	429	808	16384	OVER
GO:0043043	peptide biosynthetic process	P	1.02528e-12	8.05154e-16	72	438	808	16375	OVER
GO:0006518	peptide metabolic process	P	1.2707e-12	1.34069e-15	77	497	803	16316	OVER
GO:0043604	amide biosynthetic process	P	1.2707e-12	1.39703e-15	73	454	807	16359	OVER
GO:1901566	organonitrogen compound biosynthetic process	P	2.29957e-12	2.88936e-15	107	858	773	15955	OVER
GO:0043603	cellular amide metabolic process	P	4.95953e-12	7.01049e-15	79	537	801	16276	OVER
GO:0005198	structural molecule activity	F	7.30795e-12	1.14779e-14	61	348	819	16465	OVER
GO:0010467	gene expression	P	1.09072e-10	1.88439e-13	170	1790	710	15023	OVER
GO:0006396	RNA processing	P	4.6491e-10	8.76225e-13	54	315	826	16498	OVER
GO:0034641	cellular nitrogen compound metabolic process	P	9.31165e-10	1.90123e-12	255	3174	625	13639	OVER
GO:0044085	cellular component biogenesis	P	2.79557e-09	6.14701e-12	95	816	785	15997	OVER
GO:0003723	RNA binding	F	3.08745e-09	7.27373e-12	67	479	813	16334	OVER
GO:0034470	ncRNA processing	P	3.77795e-09	9.49383e-12	33	135	847	16678	OVER
GO:0034660	ncRNA metabolic process	P	3.4092e-07	9.10263e-10	36	194	844	16619	OVER
GO:0071840	cellular component organization or biogenesis	P	1.66362e-06	4.70319e-09	140	1592	740	15221	OVER
GO:0009451	RNA modification	P	2.08372e-06	6.2181e-09	24	98	856	16715	OVER
GO:0006364	rRNA processing	P	1.89174e-05	5.94233e-08	19	70	861	16743	OVER
GO:0006807	nitrogen compound metabolic process	P	2.79408e-05	9.21561e-08	298	4292	582	12521	OVER
GO:0016072	rRNA metabolic process	P	3.01503e-05	1.04179e-07	19	73	861	16740	OVER
GO:0044271	cellular nitrogen compound biosynthetic process	P	3.7708e-05	1.36216e-07	148	1807	732	15006	OVER
GO:0090305	nucleic acid phosphodiester bond hydrolysis	P	0.000286426	1.07966e-06	22	115	858	16698	OVER
GO:0051179	localization	P	0.000571931	2.24568e-06	60	1980	820	14833	UNDER
GO:0006810	transport	P	0.000696691	2.845e-06	58	1921	822	14892	UNDER
GO:0016758	transferase activity	transferring hexosyl groups	F	0.000879474	3.72951e-06	4	439	876	16374	UNDER
GO:0043414	macromolecule methylation	P	0.000972123	4.27508e-06	19	97	861	16716	OVER
GO:0000462	maturation of SSU-rRNA from tricistronic rRNA transcript (SSU-rRNA	5.8S rRNA	LSU-rRNA)	P	0.001365	6.2172e-06	8	14	872	16799	OVER
GO:0051234	establishment of localization	P	0.00144115	6.79039e-06	60	1936	820	14877	UNDER
GO:0006793	phosphorus metabolic process	P	0.00152333	7.41689e-06	73	2233	807	14580	UNDER
GO:0042274	ribosomal small subunit biogenesis	P	0.00177176	8.98754e-06	10	27	870	16786	OVER
GO:0006796	phosphate-containing compound metabolic process	P	0.00177176	9.183e-06	73	2230	807	14583	UNDER
GO:0001510	RNA methylation	P	0.00265053	1.45137e-05	11	36	869	16777	OVER
GO:0016757	transferase activity	transferring glycosyl groups	F	0.00265053	1.45702e-05	8	542	872	16271	UNDER
GO:0016301	kinase activity	F	0.00309173	1.74811e-05	44	1511	836	15302	UNDER
GO:0004672	protein kinase activity	F	0.00357572	2.07793e-05	33	1226	847	15587	UNDER
GO:0030490	maturation of SSU-rRNA	P	0.00426082	2.54297e-05	8	18	872	16795	OVER
GO:0016773	phosphotransferase activity	alcohol group as acceptor	F	0.00483943	2.96431e-05	39	1366	841	15447	UNDER
GO:0008033	tRNA processing	P	0.00494906	3.10919e-05	14	65	866	16748	OVER
GO:0019843	rRNA binding	F	0.00507507	3.26807e-05	12	48	868	16765	OVER
GO:0016070	RNA metabolic process	P	0.00652685	4.30545e-05	117	1507	763	15306	OVER
GO:0006468	protein phosphorylation	P	0.00806069	5.44384e-05	33	1195	847	15618	UNDER
GO:0006457	protein folding	P	0.00974517	6.73455e-05	23	166	857	16647	OVER
GO:0003676	nucleic acid binding	F	0.00974517	6.88759e-05	166	2335	714	14478	OVER
GO:0090304	nucleic acid metabolic process	P	0.0109104	8.10301e-05	145	1989	735	14824	OVER
GO:0016798	hydrolase activity	acting on glycosyl bonds	F	0.0109104	8.26224e-05	4	364	876	16449	UNDER
GO:0016310	phosphorylation	P	0.0109104	8.49146e-05	53	1662	827	15151	UNDER
GO:0004518	nuclease activity	F	0.0109104	8.57629e-05	21	146	859	16667	OVER
GO:0044763	single-organism cellular process	P	0.0109104	8.68647e-05	177	4367	703	12446	UNDER
GO:0090501	RNA phosphodiester bond hydrolysis	P	0.0109104	8.73929e-05	12	54	868	16759	OVER
GO:0006400	tRNA modification	P	0.0150978	0.000123305	10	39	870	16774	OVER
GO:0008173	RNA methyltransferase activity	F	0.0178545	0.000148624	9	32	871	16781	OVER
GO:0032259	methylation	P	0.0253539	0.000215032	29	249	851	16564	OVER
GO:1901564	organonitrogen compound metabolic process	P	0.025473	0.000220043	162	2318	718	14495	OVER
GO:0009790	embryo development	P	0.0346842	0.00030506	14	83	866	16730	OVER
GO:0006779	porphyrin-containing compound biosynthetic process	P	0.0353539	0.000316503	8	28	872	16785	OVER
GO:0030515	snoRNA binding	F	0.0395321	0.000362211	4	4	876	16809	OVER
GO:0034645	cellular macromolecule biosynthetic process	P	0.0395321	0.000366325	137	1927	743	14886	OVER
GO:0005215	transporter activity	F	0.0438132	0.000412878	31	1060	849	15753	UNDER
GO:0006399	tRNA metabolic process	P	0.0440074	0.000421619	17	119	863	16694	OVER
GO:0004553	hydrolase activity	hydrolyzing O-glycosyl compounds	F	0.0453172	0.000441286	4	322	876	16491	UNDER
Cluster 32
GO-ID	Term	Category	FDR	P-Value	#Test	#Ref	#notAnnotTest	#notAnnotRef	Over/Under
GO:0015979	photosynthesis	P	1.20293e-16	2.17131e-20	26	86	337	17244	OVER
GO:0016168	chlorophyll binding	F	1.20293e-16	3.77863e-20	16	13	347	17317	OVER
GO:0009765	photosynthesis light harvesting	P	3.42151e-16	1.61214e-19	16	15	347	17315	OVER
GO:0019684	photosynthesis light reaction	P	8.05768e-15	5.06215e-18	19	41	344	17289	OVER
GO:0009768	photosynthesis light harvesting in photosystem I	P	6.42777e-13	5.04772e-16	12	8	351	17322	OVER
GO:0018298	protein-chromophore linkage	P	1.495e-12	1.40883e-15	15	26	348	17304	OVER
GO:0031409	pigment binding	F	1.38467e-11	1.52233e-14	11	8	352	17322	OVER
GO:0006974	cellular response to DNA damage stimulus	P	1.91977e-08	2.41215e-11	23	177	340	17153	OVER
GO:0006281	DNA repair	P	9.19489e-08	1.29973e-10	22	176	341	17154	OVER
GO:0003677	DNA binding	F	1.34142e-07	2.10683e-10	63	1253	300	16077	OVER
GO:0033554	cellular response to stress	P	5.49484e-06	1.00599e-08	24	270	339	17060	OVER
GO:0006259	DNA metabolic process	P	5.49484e-06	1.03562e-08	33	488	330	16842	OVER
GO:0006260	DNA replication	P	6.58457e-06	1.34442e-08	15	100	348	17230	OVER
GO:0006261	DNA-dependent DNA replication	P	4.72531e-05	1.03902e-07	10	43	353	17287	OVER
GO:0006271	DNA strand elongation involved in DNA replication	P	0.000325888	8.18943e-07	5	5	358	17325	OVER
GO:0022616	DNA strand elongation	P	0.000325888	8.18943e-07	5	5	358	17325	OVER
GO:0008094	DNA-dependent ATPase activity	F	0.000369104	9.85513e-07	9	43	354	17287	OVER
GO:0008017	microtubule binding	F	0.000706936	1.99856e-06	12	95	351	17235	OVER
GO:0003678	DNA helicase activity	F	0.00128649	3.83906e-06	8	38	355	17292	OVER
GO:0015631	tubulin binding	F	0.00136659	4.29274e-06	12	103	351	17227	OVER
GO:0004003	ATP-dependent DNA helicase activity	F	0.00213629	7.046e-06	6	18	357	17312	OVER
GO:0009314	response to radiation	P	0.00213878	7.39017e-06	13	129	350	17201	OVER
GO:0051276	chromosome organization	P	0.00254822	9.20512e-06	14	153	349	17177	OVER
GO:0006302	double-strand break repair	P	0.00279521	1.05363e-05	7	31	356	17299	OVER
GO:0000725	recombinational repair	P	0.00285082	1.16415e-05	6	20	357	17310	OVER
GO:0000724	double-strand break repair via homologous recombination	P	0.00285082	1.16415e-05	6	20	357	17310	OVER
GO:0006091	generation of precursor metabolites and energy	P	0.00339898	1.44138e-05	22	360	341	16970	OVER
GO:0007017	microtubule-based process	P	0.004869	2.15612e-05	14	166	349	17164	OVER
GO:0009416	response to light stimulus	P	0.004869	2.23095e-05	12	123	351	17207	OVER
GO:0008092	cytoskeletal protein binding	F	0.004869	2.29417e-05	14	167	349	17163	OVER
GO:0032508	DNA duplex unwinding	P	0.00490143	2.46342e-05	7	36	356	17294	OVER
GO:0032392	DNA geometric change	P	0.00490143	2.46342e-05	7	36	356	17294	OVER
GO:0046906	tetrapyrrole binding	F	0.0073726	3.8212e-05	19	302	344	17028	OVER
GO:0022402	cell cycle process	P	0.00784858	4.19117e-05	13	154	350	17176	OVER
GO:0006270	DNA replication initiation	P	0.00998551	5.48913e-05	5	16	358	17314	OVER
GO:0071103	DNA conformation change	P	0.0157002	8.87716e-05	10	100	353	17230	OVER
GO:0007049	cell cycle	P	0.0180075	0.000104645	14	194	349	17136	OVER
GO:0003777	microtubule motor activity	F	0.027237	0.000162558	8	68	355	17262	OVER
GO:0007018	microtubule-based movement	P	0.0290944	0.000178213	8	69	355	17261	OVER
GO:0006950	response to stress	P	0.0351466	0.000220805	32	746	331	16584	OVER
GO:0051052	regulation of DNA metabolic process	P	0.0365863	0.000235596	5	23	358	17307	OVER
GO:0051301	cell division	P	0.0384668	0.000253747	8	73	355	17257	OVER

## Sheet: B. Achimenes erecta
B. GO enrichment for Achimenes erecta coexpression clusters.
Cluster 1
GO-ID	Term	Category	FDR	P-Value	#Test	#Ref	#notAnnotTest	#notAnnotRef	Over/Under
GO:0046982	protein heterodimerization activity	F	1.50832e-06	2.23886e-10	14	93	295	22254	OVER
GO:0003677	DNA binding	F	2.70351e-05	8e-09	52	1559	257	20788	OVER
GO:0046983	protein dimerization activity	F	0.000219506	9.77463e-08	23	436	286	21911	OVER
GO:0019538	protein metabolic process	P	0.000338267	2.00841e-07	22	3904	287	18443	UNDER
GO:0044267	cellular protein metabolic process	P	0.00329265	2.44371e-06	19	3337	290	19010	UNDER
GO:0000280	nuclear division	P	0.00450035	4.27764e-06	9	82	300	22265	OVER
GO:0055103	ligase regulator activity	F	0.00450035	6.68e-06	4	6	305	22341	OVER
GO:0055106	ubiquitin-protein transferase regulator activity	F	0.00450035	6.68e-06	4	6	305	22341	OVER
GO:0010997	anaphase-promoting complex binding	F	0.00450035	6.68e-06	4	6	305	22341	OVER
GO:0097027	ubiquitin-protein transferase activator activity	F	0.00450035	6.68e-06	4	6	305	22341	OVER
GO:0048285	organelle fission	P	0.00990815	1.61778e-05	9	98	300	22249	OVER
GO:0036094	small molecule binding	F	0.0250197	4.45652e-05	33	4350	276	17997	UNDER
GO:0007059	chromosome segregation	P	0.0271313	5.23537e-05	6	43	303	22304	OVER
GO:1901265	nucleoside phosphate binding	F	0.0338975	7.54732e-05	33	4281	276	18066	UNDER
GO:0000166	nucleotide binding	F	0.0338975	7.54732e-05	33	4281	276	18066	UNDER
Cluster 2
GO-ID	Term	Category	FDR	P-Value	#Test	#Ref	#notAnnotTest	#notAnnotRef	Over/Under
GO:0003824	catalytic activity	F	3.461e-06	5.13725e-10	1001	9375	1503	10777	UNDER
GO:0090304	nucleic acid metabolic process	P	6.28122e-06	1.86469e-09	401	2357	2103	17795	OVER
GO:0003676	nucleic acid binding	F	3.70809e-05	1.65122e-08	474	2928	2030	17224	OVER
GO:0044699	single-organism process	P	5.12663e-05	3.04387e-08	709	6808	1795	13344	UNDER
GO:0044710	single-organism metabolic process	P	5.43189e-05	4.03139e-08	470	4754	2034	15398	UNDER
GO:0009144	purine nucleoside triphosphate metabolic process	P	9.55753e-05	9.38198e-08	11	335	2493	19817	UNDER
GO:0009141	nucleoside triphosphate metabolic process	P	9.55753e-05	1.05093e-07	12	349	2492	19803	UNDER
GO:0006091	generation of precursor metabolites and energy	P	9.55753e-05	1.13493e-07	23	494	2481	19658	UNDER
GO:0009205	purine ribonucleoside triphosphate metabolic process	P	9.78636e-05	1.34759e-07	11	334	2493	19818	UNDER
GO:0009199	ribonucleoside triphosphate metabolic process	P	9.78636e-05	1.45263e-07	12	345	2492	19807	UNDER
GO:0046034	ATP metabolic process	P	0.000154031	2.51497e-07	11	324	2493	19828	UNDER
GO:0044711	single-organism biosynthetic process	P	0.000366711	6.64392e-07	114	1433	2390	18719	UNDER
GO:0005488	binding	F	0.000366711	7.07622e-07	1564	11543	940	8609	OVER
GO:0009167	purine ribonucleoside monophosphate metabolic process	P	0.000500054	1.15119e-06	15	361	2489	19791	UNDER
GO:0009126	purine nucleoside monophosphate metabolic process	P	0.000500054	1.15119e-06	15	361	2489	19791	UNDER
GO:0046128	purine ribonucleoside metabolic process	P	0.000500054	1.1876e-06	17	386	2487	19766	UNDER
GO:0006163	purine nucleotide metabolic process	P	0.000591156	1.59313e-06	18	394	2486	19758	UNDER
GO:0009161	ribonucleoside monophosphate metabolic process	P	0.000591156	1.63951e-06	17	384	2487	19768	UNDER
GO:0005975	carbohydrate metabolic process	P	0.000591156	1.6672e-06	89	1164	2415	18988	UNDER
GO:0043436	oxoacid metabolic process	P	0.000642093	1.90617e-06	86	1129	2418	19023	UNDER
GO:0019752	carboxylic acid metabolic process	P	0.000653217	2.13195e-06	85	1116	2419	19036	UNDER
GO:0009150	purine ribonucleotide metabolic process	P	0.000653217	2.13311e-06	18	390	2486	19762	UNDER
GO:0009123	nucleoside monophosphate metabolic process	P	0.000803074	2.86088e-06	18	387	2486	19765	UNDER
GO:0042278	purine nucleoside metabolic process	P	0.000803074	2.86088e-06	18	387	2486	19765	UNDER
GO:0016835	carbon-oxygen lyase activity	F	0.00087668	3.33411e-06	1	135	2503	20017	UNDER
GO:0006753	nucleoside phosphate metabolic process	P	0.00087668	3.43186e-06	35	583	2469	19569	UNDER
GO:0044283	small molecule biosynthetic process	P	0.00087668	3.51349e-06	46	706	2458	19446	UNDER
GO:0009119	ribonucleoside metabolic process	P	0.000901207	3.74555e-06	20	410	2484	19742	UNDER
GO:0019693	ribose phosphate metabolic process	P	0.000942267	4.05607e-06	25	469	2479	19683	UNDER
GO:0009117	nucleotide metabolic process	P	0.000981508	4.41142e-06	35	580	2469	19572	UNDER
GO:0051179	localization	P	0.000981508	4.51636e-06	221	2387	2283	17765	UNDER
GO:0006810	transport	P	0.00119615	5.68161e-06	215	2325	2289	17827	UNDER
GO:0009259	ribonucleotide metabolic process	P	0.00128084	6.274e-06	21	414	2483	19738	UNDER
GO:0051234	establishment of localization	P	0.00190425	9.61029e-06	218	2339	2286	17813	UNDER
GO:0016491	oxidoreductase activity	F	0.00207828	1.11079e-05	148	1689	2356	18463	UNDER
GO:0055114	oxidation-reduction process	P	0.00207828	1.16276e-05	149	1697	2355	18455	UNDER
GO:0032787	monocarboxylic acid metabolic process	P	0.00207828	1.16617e-05	38	599	2466	19553	UNDER
GO:0016787	hydrolase activity	F	0.00207828	1.17225e-05	323	3272	2181	16880	UNDER
GO:0016070	RNA metabolic process	P	0.00209935	1.2153e-05	277	1687	2227	18465	OVER
GO:0019637	organophosphate metabolic process	P	0.00303411	1.80146e-05	58	801	2446	19351	UNDER
GO:0009116	nucleoside metabolic process	P	0.00337223	2.05227e-05	24	430	2480	19722	UNDER
GO:0005198	structural molecule activity	F	0.00338274	2.10888e-05	31	512	2473	19640	UNDER
GO:0008270	zinc ion binding	F	0.00411397	2.62581e-05	211	1242	2293	18910	OVER
GO:0044281	small molecule metabolic process	P	0.00619671	4.04713e-05	266	2724	2238	17428	UNDER
GO:0044260	cellular macromolecule metabolic process	P	0.00628309	4.238e-05	797	5617	1707	14535	OVER
GO:0016798	hydrolase activity	acting on glycosyl bonds	F	0.00628309	4.29007e-05	28	464	2476	19688	UNDER
GO:0045333	cellular respiration	P	0.00664082	4.6329e-05	5	179	2499	19973	UNDER
GO:0009132	nucleoside diphosphate metabolic process	P	0.00754481	5.37555e-05	4	162	2500	19990	UNDER
GO:0015980	energy derivation by oxidation of organic compounds	P	0.00827667	6.01984e-05	7	204	2497	19948	UNDER
GO:0044763	single-organism cellular process	P	0.0124033	9.26509e-05	539	5053	1965	15099	UNDER
GO:0006259	DNA metabolic process	P	0.0124033	9.46065e-05	125	681	2379	19471	OVER
GO:0048037	cofactor binding	F	0.0124033	9.57359e-05	42	604	2462	19548	UNDER
GO:0016052	carbohydrate catabolic process	P	0.01255	9.87308e-05	11	251	2493	19901	UNDER
GO:1901564	organonitrogen compound metabolic process	P	0.0132702	0.000106366	289	2894	2215	17258	UNDER
GO:0006139	nucleobase-containing compound metabolic process	P	0.0138548	0.000113109	457	3069	2047	17083	OVER
GO:0046939	nucleotide phosphorylation	P	0.0155973	0.000129649	5	168	2499	19984	UNDER
GO:0090305	nucleic acid phosphodiester bond hydrolysis	P	0.0165743	0.000140231	37	139	2467	20013	OVER
GO:1901657	glycosyl compound metabolic process	P	0.0165905	0.000145169	28	445	2476	19707	UNDER
GO:1901363	heterocyclic compound binding	F	0.0165905	0.000145293	920	6634	1584	13518	OVER
GO:0009185	ribonucleoside diphosphate metabolic process	P	0.0167919	0.000154535	4	151	2500	20001	UNDER
GO:0009179	purine ribonucleoside diphosphate metabolic process	P	0.0167919	0.000154535	4	151	2500	20001	UNDER
GO:0009135	purine nucleoside diphosphate metabolic process	P	0.0167919	0.000154535	4	151	2500	20001	UNDER
GO:0097159	organic cyclic compound binding	F	0.0170079	0.000159046	920	6637	1584	13515	OVER
GO:0055086	nucleobase-containing small molecule metabolic process	P	0.0183468	0.000174291	52	694	2452	19458	UNDER
GO:0006732	coenzyme metabolic process	P	0.0194074	0.000187246	25	408	2479	19744	UNDER
GO:0005996	monosaccharide metabolic process	P	0.0199519	0.000195462	17	315	2487	19837	UNDER
GO:0006165	nucleoside diphosphate phosphorylation	P	0.0219396	0.000220916	4	148	2500	20004	UNDER
GO:0050662	coenzyme binding	F	0.0219396	0.000221447	23	384	2481	19768	UNDER
GO:0006733	oxidoreduction coenzyme metabolic process	P	0.0226814	0.000232302	13	266	2491	19886	UNDER
GO:1901135	carbohydrate derivative metabolic process	P	0.0227701	0.00023659	73	893	2431	19259	UNDER
GO:0046364	monosaccharide biosynthetic process	P	0.0236818	0.000256608	5	161	2499	19991	UNDER
GO:0019319	hexose biosynthetic process	P	0.0236818	0.000256608	5	161	2499	19991	UNDER
GO:0044724	single-organism carbohydrate catabolic process	P	0.0236818	0.000256608	5	161	2499	19991	UNDER
GO:0015074	DNA integration	P	0.0238719	0.000262212	68	330	2436	19822	OVER
GO:0006757	ATP generation from ADP	P	0.0273915	0.000309003	4	143	2500	20009	UNDER
GO:0006096	glycolytic process	P	0.0273915	0.000309003	4	143	2500	20009	UNDER
GO:0009657	plastid organization	P	0.0273979	0.000315789	18	50	2486	20102	OVER
GO:0046031	ADP metabolic process	P	0.0273979	0.000317209	4	145	2500	20007	UNDER
GO:0072521	purine-containing compound metabolic process	P	0.0278914	0.000327063	34	495	2470	19657	UNDER
GO:0004553	hydrolase activity	hydrolyzing O-glycosyl compounds	F	0.0302187	0.000358839	26	410	2478	19742	UNDER
GO:0006094	gluconeogenesis	P	0.0311306	0.000374288	5	159	2499	19993	UNDER
GO:0009058	biosynthetic process	P	0.0340746	0.000414742	405	3843	2099	16309	UNDER
GO:0015992	proton transport	P	0.0350083	0.000436499	11	234	2493	19918	UNDER
GO:0006818	hydrogen transport	P	0.0350083	0.000436499	11	234	2493	19918	UNDER
GO:0033554	cellular response to stress	P	0.0357272	0.000450766	59	281	2445	19871	OVER
GO:0016829	lyase activity	F	0.038293	0.000488823	19	324	2485	19828	UNDER
GO:0006006	glucose metabolic process	P	0.0440193	0.000568455	7	178	2497	19974	UNDER
GO:0046394	carboxylic acid biosynthetic process	P	0.0474301	0.000619541	32	462	2472	19690	UNDER
Cluster 4
GO-ID	Term	Category	FDR	P-Value	#Test	#Ref	#notAnnotTest	#notAnnotRef	Over/Under
GO:0005198	structural molecule activity	F	5.34571e-19	7.93485e-23	104	439	1412	20701	OVER
GO:0090304	nucleic acid metabolic process	P	1.66087e-18	4.9306e-22	77	2681	1439	18459	UNDER
GO:0006412	translation	P	1.71064e-18	7.61752e-22	123	605	1393	20535	OVER
GO:0043043	peptide biosynthetic process	P	6.69969e-18	3.97785e-21	123	616	1393	20524	OVER
GO:1901566	organonitrogen compound biosynthetic process	P	1.45543e-17	1.08017e-20	183	1167	1333	19973	OVER
GO:0043604	amide biosynthetic process	P	3.93658e-17	3.50593e-20	124	646	1392	20494	OVER
GO:0006518	peptide metabolic process	P	6.78952e-17	7.05457e-20	130	702	1386	20438	OVER
GO:0043603	cellular amide metabolic process	P	1.3622e-15	1.61758e-18	133	759	1383	20381	OVER
GO:1901564	organonitrogen compound metabolic process	P	6.53929e-15	8.73587e-18	332	2851	1184	18289	OVER
GO:0003677	DNA binding	F	3.30316e-13	4.90301e-16	38	1573	1478	19567	UNDER
GO:0016491	oxidoreductase activity	F	6.14689e-13	1.10456e-15	212	1625	1304	19515	OVER
GO:0055114	oxidation-reduction process	P	6.14689e-13	1.19865e-15	213	1633	1303	19507	OVER
GO:0009167	purine ribonucleoside monophosphate metabolic process	P	6.14689e-13	1.27737e-15	71	305	1445	20835	OVER
GO:0009126	purine nucleoside monophosphate metabolic process	P	6.14689e-13	1.27737e-15	71	305	1445	20835	OVER
GO:0009161	ribonucleoside monophosphate metabolic process	P	1.68031e-12	3.74124e-15	73	328	1443	20812	OVER
GO:0006163	purine nucleotide metabolic process	P	2.12185e-12	5.03927e-15	74	338	1442	20802	OVER
GO:0009123	nucleoside monophosphate metabolic process	P	2.53284e-12	6.39132e-15	73	332	1443	20808	OVER
GO:0009150	purine ribonucleotide metabolic process	P	3.38669e-12	9.49603e-15	73	335	1443	20805	OVER
GO:0015980	energy derivation by oxidation of organic compounds	P	3.38669e-12	9.55131e-15	49	162	1467	20978	OVER
GO:0019693	ribose phosphate metabolic process	P	1.67163e-11	4.96252e-14	81	413	1435	20727	OVER
GO:0045333	cellular respiration	P	2.25879e-11	7.26999e-14	44	140	1472	21000	OVER
GO:0016070	RNA metabolic process	P	2.25879e-11	7.3762e-14	59	1905	1457	19235	UNDER
GO:0006091	generation of precursor metabolites and energy	P	2.50141e-11	8.53978e-14	83	434	1433	20706	OVER
GO:0009259	ribonucleotide metabolic process	P	4.28406e-11	1.52616e-13	74	361	1442	20779	OVER
GO:0046034	ATP metabolic process	P	1.86665e-10	6.92685e-13	61	274	1455	20866	OVER
GO:0097659	nucleic acid-templated transcription	P	1.90375e-10	7.34713e-13	31	1266	1485	19874	UNDER
GO:0009205	purine ribonucleoside triphosphate metabolic process	P	1.98675e-10	8.18073e-13	62	283	1454	20857	OVER
GO:0072521	purine-containing compound metabolic process	P	1.98675e-10	8.25723e-13	82	447	1434	20693	OVER
GO:0003735	structural constituent of ribosome	F	2.04708e-10	9.0793e-13	70	345	1446	20795	OVER
GO:0009144	purine nucleoside triphosphate metabolic process	P	2.04708e-10	9.33202e-13	62	284	1454	20856	OVER
GO:0009117	nucleotide metabolic process	P	2.04708e-10	9.41953e-13	91	524	1425	20616	OVER
GO:0006753	nucleoside phosphate metabolic process	P	2.30914e-10	1.09681e-12	91	527	1425	20613	OVER
GO:0006351	transcription	DNA-templated	P	2.8691e-10	1.40538e-12	31	1258	1485	19882	UNDER
GO:0046128	purine ribonucleoside metabolic process	P	3.90097e-10	1.96872e-12	68	335	1448	20805	OVER
GO:0042278	purine nucleoside metabolic process	P	4.35363e-10	2.26179e-12	68	337	1448	20803	OVER
GO:0022613	ribonucleoprotein complex biogenesis	P	4.68642e-10	2.53747e-12	92	545	1424	20595	OVER
GO:0032774	RNA biosynthetic process	P	4.68642e-10	2.57381e-12	32	1266	1484	19874	UNDER
GO:0009199	ribonucleoside triphosphate metabolic process	P	6.761e-10	3.81354e-12	62	295	1454	20845	OVER
GO:0006446	regulation of translational initiation	P	7.04393e-10	4.07768e-12	30	74	1486	21066	OVER
GO:0009141	nucleoside triphosphate metabolic process	P	1e-09	6.24987e-12	62	299	1454	20841	OVER
GO:0019219	regulation of nucleobase-containing compound metabolic process	P	1e-09	6.28751e-12	32	1246	1484	19894	UNDER
GO:0051252	regulation of RNA metabolic process	P	1.34594e-09	8.39091e-12	31	1217	1485	19923	UNDER
GO:1903506	regulation of nucleic acid-templated transcription	P	1.63119e-09	1.06535e-11	27	1124	1489	20016	UNDER
GO:2001141	regulation of RNA biosynthetic process	P	1.63119e-09	1.06535e-11	27	1124	1489	20016	UNDER
GO:0009119	ribonucleoside metabolic process	P	2e-09	1.32208e-11	69	361	1447	20779	OVER
GO:0008135	translation factor activity	RNA binding	F	2.41757e-09	1.65071e-11	37	122	1479	21018	OVER
GO:0009116	nucleoside metabolic process	P	3.8028e-09	2.70944e-11	71	383	1445	20757	OVER
GO:0006413	translational initiation	P	5.65005e-09	4.10943e-11	30	83	1486	21057	OVER
GO:0003743	translation initiation factor activity	F	6.17558e-09	4.61337e-11	28	72	1488	21068	OVER
GO:0015992	proton transport	P	6.17558e-09	4.76666e-11	47	198	1469	20942	OVER
GO:0006818	hydrogen transport	P	6.17558e-09	4.76666e-11	47	198	1469	20942	OVER
GO:0055086	nucleobase-containing small molecule metabolic process	P	9e-09	7.0931e-11	99	647	1417	20493	OVER
GO:1901657	glycosyl compound metabolic process	P	9.64095e-09	7.72764e-11	72	401	1444	20739	OVER
GO:0042254	ribosome biogenesis	P	6.2e-08	5.05958e-10	78	479	1438	20661	OVER
GO:0006417	regulation of translation	P	9.48239e-08	7.88205e-10	42	180	1474	20960	OVER
GO:0019637	organophosphate metabolic process	P	1.01106e-07	8.5543e-10	106	753	1410	20387	OVER
GO:0034248	regulation of cellular amide metabolic process	P	1.05627e-07	9.09361e-10	42	181	1474	20959	OVER
GO:0006119	oxidative phosphorylation	P	1.10086e-07	1e-09	33	117	1483	21023	OVER
GO:0003824	catalytic activity	F	1.23731e-07	1.10196e-09	809	9567	707	11573	OVER
GO:1901135	carbohydrate derivative metabolic process	P	1.54747e-07	1.40115e-09	115	851	1401	20289	OVER
GO:0010608	posttranscriptional regulation of gene expression	P	1.81559e-07	1.67087e-09	43	193	1473	20947	OVER
GO:0015078	hydrogen ion transmembrane transporter activity	F	2.1277e-07	2e-09	35	135	1481	21005	OVER
GO:0006259	DNA metabolic process	P	2.59149e-07	2.46186e-09	17	789	1499	20351	UNDER
GO:0032502	developmental process	P	2.73366e-07	2.63749e-09	12	661	1504	20479	UNDER
GO:0006164	purine nucleotide biosynthetic process	P	3.19643e-07	3.14591e-09	27	84	1489	21056	OVER
GO:0048856	anatomical structure development	P	3.19643e-07	3.17888e-09	11	635	1505	20505	UNDER
GO:0043436	oxoacid metabolic process	P	3.9579e-07	4e-09	135	1080	1381	20060	OVER
GO:0019752	carboxylic acid metabolic process	P	4.37947e-07	4.48543e-09	134	1067	1382	20073	OVER
GO:0007275	multicellular organism development	P	4.61549e-07	4.79567e-09	8	549	1508	20591	UNDER
GO:0043412	macromolecule modification	P	7.58122e-07	8e-09	104	2421	1412	18719	UNDER
GO:0044767	single-organism developmental process	P	9.52467e-07	1.01792e-08	12	641	1504	20499	UNDER
GO:0090662	ATP hydrolysis coupled transmembrane transport	P	9.72242e-07	1.05349e-08	20	48	1496	21092	OVER
GO:0009060	aerobic respiration	P	1.52689e-06	1.67715e-08	28	99	1488	21041	OVER
GO:0072522	purine-containing compound biosynthetic process	P	1.80664e-06	2.01126e-08	28	100	1488	21040	OVER
GO:0006099	tricarboxylic acid cycle	P	2.034e-06	2.29451e-08	27	94	1489	21046	OVER
GO:0009152	purine ribonucleotide biosynthetic process	P	2.49275e-06	2.84907e-08	25	82	1491	21058	OVER
GO:0044282	small molecule catabolic process	P	3.2761e-06	3.79303e-08	37	170	1479	20970	OVER
GO:0022904	respiratory electron transport chain	P	3.45419e-06	4.05049e-08	18	42	1498	21098	OVER
GO:0015672	monovalent inorganic cation transport	P	3.66477e-06	4.35181e-08	52	293	1464	20847	OVER
GO:0006464	cellular protein modification process	P	3.698e-06	4.51587e-08	100	2293	1416	18847	UNDER
GO:0036211	protein modification process	P	3.698e-06	4.51587e-08	100	2293	1416	18847	UNDER
GO:1902600	hydrogen ion transmembrane transport	P	3.698e-06	4.55593e-08	31	126	1485	21014	OVER
GO:0044281	small molecule metabolic process	P	4.405e-06	5.4924e-08	272	2718	1244	18422	OVER
GO:0009127	purine nucleoside monophosphate biosynthetic process	P	4.82047e-06	6.15349e-08	23	73	1493	21067	OVER
GO:0009168	purine ribonucleoside monophosphate biosynthetic process	P	4.82047e-06	6.15349e-08	23	73	1493	21067	OVER
GO:0008233	peptidase activity	F	5.67721e-06	7.39393e-08	89	649	1427	20491	OVER
GO:0003995	acyl-CoA dehydrogenase activity	F	5.67721e-06	7.41568e-08	11	12	1505	21128	OVER
GO:0042773	ATP synthesis coupled electron transport	P	6.24033e-06	8.33649e-08	16	34	1500	21106	OVER
GO:0042775	mitochondrial ATP synthesis coupled electron transport	P	6.24033e-06	8.33649e-08	16	34	1500	21106	OVER
GO:1901606	alpha-amino acid catabolic process	P	8.24071e-06	1.11311e-07	26	96	1490	21044	OVER
GO:0015991	ATP hydrolysis coupled proton transport	P	8.83574e-06	1.22e-07	18	46	1498	21094	OVER
GO:0015988	energy coupled proton transmembrane transport	against electrochemical gradient	P	8.83574e-06	1.22e-07	18	46	1498	21094	OVER
GO:0001731	formation of translation preinitiation complex	P	1.08296e-05	1.51104e-07	14	26	1502	21114	OVER
GO:0050896	response to stimulus	P	1.08329e-05	1.52758e-07	86	2009	1430	19131	UNDER
GO:0044707	single-multicellular organism process	P	1.1268e-05	1.60564e-07	11	561	1505	20579	UNDER
GO:0044260	cellular macromolecule metabolic process	P	1.17289e-05	1.68874e-07	342	6072	1174	15068	UNDER
GO:0003676	nucleic acid binding	F	1.2215e-05	1.77686e-07	160	3242	1356	17898	UNDER
GO:0009791	post-embryonic development	P	1.63038e-05	2.39584e-07	1	269	1515	20871	UNDER
GO:0016054	organic acid catabolic process	P	1.75013e-05	2.59779e-07	31	138	1485	21002	OVER
GO:0000003	reproduction	P	1.86404e-05	2.80282e-07	4	366	1512	20774	UNDER
GO:0046395	carboxylic acid catabolic process	P	1.86404e-05	2.83113e-07	30	131	1486	21009	OVER
GO:0032501	multicellular organismal process	P	1.86404e-05	2.85e-07	14	622	1502	20518	UNDER
GO:0009156	ribonucleoside monophosphate biosynthetic process	P	2.35201e-05	3.63082e-07	25	96	1491	21044	OVER
GO:0048037	cofactor binding	F	2.37297e-05	3.69841e-07	78	568	1438	20572	OVER
GO:0016297	acyl-[acyl-carrier-protein] hydrolase activity	F	2.38284e-05	3.74916e-07	8	5	1508	21135	OVER
GO:0022414	reproductive process	P	2.5933e-05	4.1188e-07	4	362	1512	20778	UNDER
GO:0016627	oxidoreductase activity	acting on the CH-CH group of donors	F	3.35384e-05	5.3765e-07	29	128	1487	21012	OVER
GO:0009628	response to abiotic stimulus	P	3.39748e-05	5.49689e-07	3	323	1513	20817	UNDER
GO:0006520	cellular amino acid metabolic process	P	3.72669e-05	6.08484e-07	74	535	1442	20605	OVER
GO:0006281	DNA repair	P	3.91802e-05	6.45541e-07	0	216	1516	20924	UNDER
GO:0009124	nucleoside monophosphate biosynthetic process	P	4.16415e-05	6.92274e-07	25	100	1491	21040	OVER
GO:0009260	ribonucleotide biosynthetic process	P	4.55785e-05	7.71256e-07	26	108	1490	21032	OVER
GO:0046390	ribose phosphate biosynthetic process	P	4.55785e-05	7.71256e-07	26	108	1490	21032	OVER
GO:0003779	actin binding	F	5.24431e-05	8.95199e-07	20	67	1496	21073	OVER
GO:1901362	organic cyclic compound biosynthetic process	P	5.45107e-05	9.38583e-07	81	1865	1435	19275	UNDER
GO:0043531	ADP binding	F	6.90009e-05	1.19832e-06	4	344	1512	20796	UNDER
GO:0016836	hydro-lyase activity	F	7.39792e-05	1.29576e-06	18	56	1498	21084	OVER
GO:0022900	electron transport chain	P	7.77766e-05	1.37822e-06	21	76	1495	21064	OVER
GO:0009063	cellular amino acid catabolic process	P	7.77766e-05	1.38536e-06	26	112	1490	21028	OVER
GO:0046129	purine ribonucleoside biosynthetic process	P	9.08179e-05	1.64462e-06	21	77	1495	21063	OVER
GO:0042451	purine nucleoside biosynthetic process	P	9.08179e-05	1.64462e-06	21	77	1495	21063	OVER
GO:0044710	single-organism metabolic process	P	9.93685e-05	1.81421e-06	427	4797	1089	16343	OVER
GO:0016651	oxidoreductase activity	acting on NAD(P)H	F	0.000125039	2.30144e-06	22	86	1494	21054	OVER
GO:1901659	glycosyl compound biosynthetic process	P	0.000135266	2.50976e-06	27	124	1489	21016	OVER
GO:0044085	cellular component biogenesis	P	0.000142606	2.66711e-06	118	1029	1398	20111	OVER
GO:0009165	nucleotide biosynthetic process	P	0.000152043	2.86618e-06	30	149	1486	20991	OVER
GO:0015077	monovalent inorganic cation transmembrane transporter activity	F	0.000159273	3.02612e-06	38	216	1478	20924	OVER
GO:0004672	protein kinase activity	F	0.000171703	3.2878e-06	54	1351	1462	19789	UNDER
GO:0019438	aromatic compound biosynthetic process	P	0.000171703	3.31348e-06	77	1750	1439	19390	UNDER
GO:0016773	phosphotransferase activity	alcohol group as acceptor	F	0.000171703	3.33874e-06	64	1527	1452	19613	UNDER
GO:0044702	single organism reproductive process	P	0.00017365	3.45949e-06	4	326	1512	20814	UNDER
GO:0007155	cell adhesion	P	0.00017365	3.47969e-06	7	5	1509	21135	OVER
GO:0016418	S-acetyltransferase activity	F	0.00017365	3.47969e-06	7	5	1509	21135	OVER
GO:0022610	biological adhesion	P	0.00017365	3.47969e-06	7	5	1509	21135	OVER
GO:1901293	nucleoside phosphate biosynthetic process	P	0.000179303	3.6196e-06	30	151	1486	20989	OVER
GO:0034654	nucleobase-containing compound biosynthetic process	P	0.000182189	3.70491e-06	63	1502	1453	19638	UNDER
GO:0070011	peptidase activity	acting on L-amino acid peptides	F	0.000189311	3.87783e-06	78	607	1438	20533	OVER
GO:0006950	response to stress	P	0.000190263	3.92557e-06	31	915	1485	20225	UNDER
GO:0032268	regulation of cellular protein metabolic process	P	0.000234725	4.87777e-06	49	322	1467	20818	OVER
GO:0006118	obsolete electron transport	P	0.000241546	5.05537e-06	40	239	1476	20901	OVER
GO:0051246	regulation of protein metabolic process	P	0.000277599	6.0575e-06	50	331	1466	20809	OVER
GO:0008237	metallopeptidase activity	F	0.000277599	6.15727e-06	21	85	1495	21055	OVER
GO:0048731	system development	P	0.000277599	6.2403e-06	5	341	1511	20799	UNDER
GO:0006139	nucleobase-containing compound metabolic process	P	0.000277599	6.241e-06	176	3350	1340	17790	UNDER
GO:0016295	myristoyl-[acyl-carrier-protein] hydrolase activity	F	0.000277599	6.26318e-06	6	3	1510	21137	OVER
GO:0016296	palmitoyl-[acyl-carrier-protein] hydrolase activity	F	0.000277599	6.26318e-06	6	3	1510	21137	OVER
GO:0004320	oleoyl-[acyl-carrier-protein] hydrolase activity	F	0.000277599	6.26318e-06	6	3	1510	21137	OVER
GO:0004317	3-hydroxypalmitoyl-[acyl-carrier-protein] dehydratase activity	F	0.000277599	6.26318e-06	6	3	1510	21137	OVER
GO:0004313	[acyl-carrier-protein] S-acetyltransferase activity	F	0.000277599	6.26318e-06	6	3	1510	21137	OVER
GO:0019171	3-hydroxyacyl-[acyl-carrier-protein] dehydratase activity	F	0.000277599	6.26318e-06	6	3	1510	21137	OVER
GO:0004319	enoyl-[acyl-carrier-protein] reductase (NADPH	B-specific) activity	F	0.000277599	6.26318e-06	6	3	1510	21137	OVER
GO:0008270	zinc ion binding	F	0.000347029	7.88117e-06	58	1395	1458	19745	UNDER
GO:0006974	cellular response to DNA damage stimulus	P	0.000358756	8.20074e-06	1	220	1515	20920	UNDER
GO:0016787	hydrolase activity	F	0.000449183	1.03345e-05	303	3292	1213	17848	OVER
GO:0006468	protein phosphorylation	P	0.00046244	1.07081e-05	55	1327	1461	19813	UNDER
GO:0016614	oxidoreductase activity	acting on CH-OH group of donors	F	0.000488923	1.13939e-05	37	219	1479	20921	OVER
GO:0061458	reproductive system development	P	0.000507378	1.19746e-05	1	214	1515	20926	UNDER
GO:0048608	reproductive structure development	P	0.000507378	1.19746e-05	1	214	1515	20926	UNDER
GO:0042302	structural constituent of cuticle	F	0.000606599	1.47665e-05	6	4	1510	21136	OVER
GO:0004315	3-oxoacyl-[acyl-carrier-protein] synthase activity	F	0.000606599	1.47665e-05	6	4	1510	21136	OVER
GO:0016419	S-malonyltransferase activity	F	0.000606599	1.47665e-05	6	4	1510	21136	OVER
GO:0004316	3-oxoacyl-[acyl-carrier-protein] reductase (NADPH) activity	F	0.000606599	1.47665e-05	6	4	1510	21136	OVER
GO:0004314	[acyl-carrier-protein] S-malonyltransferase activity	F	0.000606599	1.47665e-05	6	4	1510	21136	OVER
GO:0018130	heterocycle biosynthetic process	P	0.000624523	1.52956e-05	79	1731	1437	19409	UNDER
GO:0009066	aspartate family amino acid metabolic process	P	0.00076056	1.87834e-05	39	244	1477	20896	OVER
GO:0006812	cation transport	P	0.00076056	1.88531e-05	68	528	1448	20612	OVER
GO:0006996	organelle organization	P	0.000811299	2.02313e-05	21	678	1495	20462	UNDER
GO:0016616	oxidoreductase activity	acting on the CH-OH group of donors	NAD or NADP as acceptor	F	0.000813092	2.03967e-05	32	181	1484	20959	OVER
GO:0051536	iron-sulfur cluster binding	F	0.000826093	2.09681e-05	23	109	1493	21031	OVER
GO:0051540	metal cluster binding	F	0.000826093	2.09681e-05	23	109	1493	21031	OVER
GO:0005515	protein binding	F	0.000826689	2.11059e-05	214	3884	1302	17256	UNDER
GO:0006732	coenzyme metabolic process	P	0.000905432	2.32507e-05	53	380	1463	20760	OVER
GO:0042455	ribonucleoside biosynthetic process	P	0.000905502	2.35213e-05	22	102	1494	21038	OVER
GO:0009163	nucleoside biosynthetic process	P	0.000905502	2.35213e-05	22	102	1494	21038	OVER
GO:0006733	oxidoreduction coenzyme metabolic process	P	0.00113271	2.95913e-05	38	241	1478	20899	OVER
GO:0016420	malonyltransferase activity	F	0.0011662	3.06393e-05	6	5	1510	21135	OVER
GO:0042625	ATPase coupled ion transmembrane transporter activity	F	0.00129147	3.43141e-05	23	113	1493	21027	OVER
GO:0016835	carbon-oxygen lyase activity	F	0.00129147	3.43141e-05	23	113	1493	21027	OVER
GO:0004312	fatty acid synthase activity	F	0.00136638	3.65071e-05	8	13	1508	21127	OVER
GO:0009725	response to hormone	P	0.00148607	3.99257e-05	6	333	1510	20807	UNDER
GO:0006396	RNA processing	P	0.00150576	4.06781e-05	10	427	1506	20713	UNDER
GO:0009719	response to endogenous stimulus	P	0.00152999	4.15598e-05	6	336	1510	20804	UNDER
GO:0046983	protein dimerization activity	F	0.00153251	4.18558e-05	11	448	1505	20692	UNDER
GO:0003700	transcription factor activity	sequence-specific DNA binding	F	0.00155711	4.29898e-05	12	471	1504	20669	UNDER
GO:0001071	nucleic acid binding transcription factor activity	F	0.00155711	4.29898e-05	12	471	1504	20669	UNDER
GO:0022853	active ion transmembrane transporter activity	F	0.00156738	4.3506e-05	23	115	1493	21025	OVER
GO:0044712	single-organism catabolic process	P	0.00161651	4.51096e-05	61	471	1455	20669	OVER
GO:1901360	organic cyclic compound metabolic process	P	0.00173813	4.87616e-05	214	3841	1302	17299	UNDER
GO:0032787	monocarboxylic acid metabolic process	P	0.00178026	5.02077e-05	70	567	1446	20573	OVER
GO:0010033	response to organic substance	P	0.00189272	5.36604e-05	9	401	1507	20739	UNDER
GO:0046483	heterocycle metabolic process	P	0.00199416	5.68323e-05	204	3681	1312	17459	UNDER
GO:0031369	translation initiation factor binding	F	0.00201757	5.77989e-05	6	6	1510	21134	OVER
GO:0006355	regulation of transcription	DNA-templated	P	0.00204782	5.89696e-05	12	467	1504	20673	UNDER
GO:0043492	ATPase activity	coupled to movement of substances	F	0.00206436	5.97522e-05	39	260	1477	20880	OVER
GO:0004181	metallocarboxypeptidase activity	F	0.00216227	6.29072e-05	5	3	1511	21137	OVER
GO:1901700	response to oxygen-containing compound	P	0.00288966	8.44979e-05	3	241	1513	20899	UNDER
GO:0003006	developmental process involved in reproduction	P	0.00300877	8.84277e-05	3	244	1513	20896	UNDER
GO:0019643	reductive tricarboxylic acid cycle	P	0.00307737	9.09006e-05	11	32	1505	21108	OVER
GO:0006811	ion transport	P	0.00310306	9.21201e-05	82	715	1434	20425	OVER
GO:0006814	sodium ion transport	P	0.00327116	9.75959e-05	14	52	1502	21088	OVER
GO:0019829	cation-transporting ATPase activity	F	0.00344476	0.000103286	21	106	1495	21034	OVER
GO:0016772	transferase activity	transferring phosphorus-containing groups	F	0.00346604	0.000104439	98	1976	1418	19164	UNDER
GO:0044283	small molecule biosynthetic process	P	0.0035231	0.000106681	78	674	1438	20466	OVER
GO:0009755	hormone-mediated signaling pathway	P	0.00408007	0.000124171	2	206	1514	20934	UNDER
GO:0050662	coenzyme binding	F	0.00408007	0.000124758	48	359	1468	20781	OVER
GO:0032870	cellular response to hormone stimulus	P	0.00408939	0.00012565	2	207	1514	20933	UNDER
GO:1901565	organonitrogen compound catabolic process	P	0.0041668	0.000128647	33	209	1483	20931	OVER
GO:0071495	cellular response to endogenous stimulus	P	0.0042126	0.000130686	2	209	1514	20931	UNDER
GO:0006544	glycine metabolic process	P	0.00435371	0.00013571	19	92	1497	21048	OVER
GO:0006725	cellular aromatic compound metabolic process	P	0.00472913	0.000148114	210	3726	1306	17414	UNDER
GO:0004674	protein serine/threonine kinase activity	F	0.00491166	0.000156332	30	792	1486	20348	UNDER
GO:0006550	isoleucine catabolic process	P	0.00491166	0.000157476	12	41	1504	21099	OVER
GO:0009083	branched-chain amino acid catabolic process	P	0.00491166	0.000157476	12	41	1504	21099	OVER
GO:0019842	vitamin binding	F	0.00491166	0.000157476	12	41	1504	21099	OVER
GO:0006574	valine catabolic process	P	0.00491166	0.000157476	12	41	1504	21099	OVER
GO:0051186	cofactor metabolic process	P	0.00601989	0.000193902	60	492	1456	20648	OVER
GO:0009062	fatty acid catabolic process	P	0.00640873	0.000207378	8	18	1508	21122	OVER
GO:0018874	benzoate metabolic process	P	0.0065068	0.000211517	7	13	1509	21127	OVER
GO:0005200	structural constituent of cytoskeleton	F	0.00655287	0.00021496	11	36	1505	21104	OVER
GO:0015977	carbon fixation	P	0.00655287	0.00021496	11	36	1505	21104	OVER
GO:0051716	cellular response to stimulus	P	0.00693459	0.000228511	53	1193	1463	19947	UNDER
GO:0016790	thiolester hydrolase activity	F	0.00700841	0.000231984	10	30	1506	21110	OVER
GO:0006573	valine metabolic process	P	0.0072285	0.000240342	15	65	1501	21075	OVER
GO:1901137	carbohydrate derivative biosynthetic process	P	0.00749201	0.000250216	45	336	1471	20804	OVER
GO:0022890	inorganic cation transmembrane transporter activity	F	0.00750803	0.000251865	43	317	1473	20823	OVER
GO:0015979	photosynthesis	P	0.00752465	0.00025354	0	128	1516	21012	UNDER
GO:0006552	leucine catabolic process	P	0.00808347	0.000273568	12	44	1504	21096	OVER
GO:0016301	kinase activity	F	0.00812862	0.00027671	85	1726	1431	19414	UNDER
GO:0072329	monocarboxylic acid catabolic process	P	0.00812862	0.00027751	8	19	1508	21121	OVER
GO:0015740	C4-dicarboxylate transport	P	0.0085369	0.000299022	7	14	1509	21126	OVER
GO:0006915	apoptotic process	P	0.0085369	0.000299022	7	14	1509	21126	OVER
GO:0031589	cell-substrate adhesion	P	0.0085369	0.000299051	3	0	1513	21140	OVER
GO:0008410	CoA-transferase activity	F	0.0085369	0.000299051	3	0	1513	21140	OVER
GO:0045947	negative regulation of translational initiation	P	0.0085369	0.000299051	3	0	1513	21140	OVER
GO:0005549	odorant binding	F	0.0085369	0.000299051	3	0	1513	21140	OVER
GO:0009206	purine ribonucleoside triphosphate biosynthetic process	P	0.00900384	0.000318081	13	52	1503	21088	OVER
GO:0009145	purine nucleoside triphosphate biosynthetic process	P	0.00900384	0.000318081	13	52	1503	21088	OVER
GO:0009081	branched-chain amino acid metabolic process	P	0.00919296	0.000326127	16	75	1500	21065	OVER
GO:0006563	L-serine metabolic process	P	0.00960614	0.000343636	19	100	1497	21040	OVER
GO:0008238	exopeptidase activity	F	0.00960614	0.000343636	19	100	1497	21040	OVER
GO:0006631	fatty acid metabolic process	P	0.0100609	0.000361962	33	225	1483	20915	OVER
GO:0001101	response to acid chemical	P	0.0100609	0.00036483	1	161	1515	20979	UNDER
GO:0006551	leucine metabolic process	P	0.0100609	0.000364869	15	68	1501	21072	OVER
GO:0019395	fatty acid oxidation	P	0.0100609	0.000365879	8	20	1508	21120	OVER
GO:0006566	threonine metabolic process	P	0.0101507	0.000370651	16	76	1500	21064	OVER
GO:0016769	transferase activity	transferring nitrogenous groups	F	0.0104843	0.000385942	12	46	1504	21094	OVER
GO:0008483	transaminase activity	F	0.0104843	0.000385942	12	46	1504	21094	OVER
GO:0046914	transition metal ion binding	F	0.010796	0.000399022	99	1934	1417	19206	UNDER
GO:0051287	NAD binding	F	0.0112409	0.000417134	15	69	1501	21071	OVER
GO:0098662	inorganic cation transmembrane transport	P	0.0115625	0.000430782	37	266	1479	20874	OVER
GO:0033559	unsaturated fatty acid metabolic process	P	0.0117008	0.000437674	5	6	1511	21134	OVER
GO:0006457	protein folding	P	0.0119718	0.000449585	33	230	1483	20910	OVER
GO:0003954	NADH dehydrogenase activity	F	0.0125227	0.000474267	9	27	1507	21113	OVER
GO:0005319	lipid transporter activity	F	0.0125227	0.000474267	9	27	1507	21113	OVER
GO:0034440	lipid oxidation	P	0.0125227	0.000475852	8	21	1508	21119	OVER
GO:0009072	aromatic amino acid family metabolic process	P	0.0135411	0.000516561	29	189	1487	20951	OVER
GO:0015985	energy coupled proton transport	down electrochemical gradient	P	0.0137574	0.000531633	10	34	1506	21106	OVER
GO:0015986	ATP synthesis coupled proton transport	P	0.0137574	0.000531633	10	34	1506	21106	OVER
GO:0099402	plant organ development	P	0.0137574	0.000531779	2	183	1514	20957	UNDER
GO:0044769	ATPase activity	coupled to transmembrane movement of ions	rotational mechanism	F	0.0137574	0.00053502	12	48	1504	21092	OVER
GO:0006754	ATP biosynthetic process	P	0.0137574	0.00053502	12	48	1504	21092	OVER
GO:0006090	pyruvate metabolic process	P	0.0141568	0.000552655	30	204	1486	20936	OVER
GO:0015914	phospholipid transport	P	0.0142931	0.000560097	7	16	1509	21124	OVER
GO:0031177	phosphopantetheine binding	F	0.0147103	0.00057863	6	11	1510	21129	OVER
GO:0006549	isoleucine metabolic process	P	0.0176082	0.000695233	15	73	1501	21067	OVER
GO:0016676	oxidoreductase activity	acting on a heme group of donors	oxygen as acceptor	F	0.0176259	0.000709013	5	7	1511	21133	OVER
GO:0015002	heme-copper terminal oxidase activity	F	0.0176259	0.000709013	5	7	1511	21133	OVER
GO:0006123	mitochondrial electron transport	cytochrome c to oxygen	P	0.0176259	0.000709013	5	7	1511	21133	OVER
GO:0016675	oxidoreductase activity	acting on a heme group of donors	F	0.0176259	0.000709013	5	7	1511	21133	OVER
GO:0004129	cytochrome-c oxidase activity	F	0.0176259	0.000709013	5	7	1511	21133	OVER
GO:0036442	hydrogen-exporting ATPase activity	F	0.0180746	0.000729743	12	50	1504	21090	OVER
GO:0044765	single-organism transport	P	0.0184173	0.000746315	88	835	1428	20305	OVER
GO:0048367	shoot system development	P	0.0184491	0.000752688	2	176	1514	20964	UNDER
GO:0016820	hydrolase activity	acting on acid anhydrides	catalyzing transmembrane movement of substances	F	0.0184491	0.000753079	35	253	1481	20887	OVER
GO:0046961	proton-transporting ATPase activity	rotational mechanism	F	0.0188024	0.000772997	10	36	1506	21104	OVER
GO:0008137	NADH dehydrogenase (ubiquinone) activity	F	0.0188024	0.000775875	8	23	1508	21117	OVER
GO:0050136	NADH dehydrogenase (quinone) activity	F	0.0188024	0.000775875	8	23	1508	21117	OVER
GO:0033993	response to lipid	P	0.0190906	0.000790599	1	150	1515	20990	UNDER
GO:0008152	metabolic process	P	0.0192428	0.000799759	841	10779	675	10361	OVER
GO:0015743	malate transport	P	0.019637	0.000819057	6	12	1510	21128	OVER
GO:0044724	single-organism carbohydrate catabolic process	P	0.0200398	0.000838835	23	143	1493	20997	OVER
GO:0015075	ion transmembrane transporter activity	F	0.0207121	0.000870051	59	511	1457	20629	OVER
GO:0016874	ligase activity	F	0.0226429	0.000954517	41	322	1475	20818	OVER
GO:0006120	mitochondrial electron transport	NADH to ubiquinone	P	0.0229898	0.000974458	8	24	1508	21116	OVER
GO:0006635	fatty acid beta-oxidation	P	0.0229898	0.000975964	7	18	1509	21122	OVER
GO:0098660	inorganic ion transmembrane transport	P	0.0248226	0.00105746	38	288	1478	20852	OVER
GO:0009314	response to radiation	P	0.0252046	0.00107747	1	140	1515	21000	UNDER
GO:0006743	ubiquinone metabolic process	P	0.0254185	0.00109793	10	38	1506	21102	OVER
GO:0006744	ubiquinone biosynthetic process	P	0.0254185	0.00109793	10	38	1506	21102	OVER
GO:0016655	oxidoreductase activity	acting on NAD(P)H	quinone or similar compound as acceptor	F	0.0254185	0.00109793	10	38	1506	21102	OVER
GO:0016740	transferase activity	F	0.0256025	0.00111068	232	3941	1284	17199	UNDER
GO:0006082	organic acid metabolic process	P	0.0256025	0.00112259	182	1985	1334	19155	OVER
GO:0006691	leukotriene metabolic process	P	0.0256025	0.00112348	4	4	1512	21136	OVER
GO:0006690	icosanoid metabolic process	P	0.0256025	0.00112348	4	4	1512	21136	OVER
GO:0006106	fumarate metabolic process	P	0.0256025	0.00113628	3	1	1513	21139	OVER
GO:0004482	mRNA (guanine-N7-)-methyltransferase activity	F	0.0256025	0.00113628	3	1	1513	21139	OVER
GO:0008241	peptidyl-dipeptidase activity	F	0.0256025	0.00113628	3	1	1513	21139	OVER
GO:0004333	fumarate hydratase activity	F	0.0256025	0.00113628	3	1	1513	21139	OVER
GO:0009068	aspartate family amino acid catabolic process	P	0.0260064	0.00115807	13	61	1503	21079	OVER
GO:0016043	cellular component organization	P	0.0276264	0.00123431	73	1465	1443	19675	UNDER
GO:0006835	dicarboxylic acid transport	P	0.0280886	0.00125913	7	19	1509	21121	OVER
GO:0046031	ADP metabolic process	P	0.0294988	0.00132672	21	128	1495	21012	OVER
GO:0034470	ncRNA processing	P	0.0307085	0.00138569	3	195	1513	20945	UNDER
GO:1902578	single-organism localization	P	0.0324164	0.00146843	89	867	1427	20273	OVER
GO:0042626	ATPase activity	coupled to transmembrane movement of substances	F	0.0324164	0.00147238	33	245	1483	20895	OVER
GO:0098655	cation transmembrane transport	P	0.033641	0.001533	39	308	1477	20832	OVER
GO:0090407	organophosphate biosynthetic process	P	0.0340533	0.00155684	33	247	1483	20893	OVER
GO:0008324	cation transmembrane transporter activity	F	0.0346157	0.00158769	46	380	1470	20760	OVER
GO:0004448	isocitrate dehydrogenase activity	F	0.0347182	0.00160092	5	9	1511	21131	OVER
GO:0008235	metalloexopeptidase activity	F	0.0347182	0.00160269	7	20	1509	21120	OVER
GO:0009142	nucleoside triphosphate biosynthetic process	P	0.0363338	0.00168806	13	64	1503	21076	OVER
GO:0009201	ribonucleoside triphosphate biosynthetic process	P	0.0363338	0.00168806	13	64	1503	21076	OVER
GO:0031323	regulation of cellular metabolic process	P	0.0371419	0.00173112	80	1562	1436	19578	UNDER
GO:0019538	protein metabolic process	P	0.0376689	0.00176127	308	3618	1208	17522	OVER
GO:0046939	nucleotide phosphorylation	P	0.0384706	0.00180447	23	150	1493	20990	OVER
GO:0009185	ribonucleoside diphosphate metabolic process	P	0.0386719	0.00183687	21	134	1495	21006	OVER
GO:0009055	electron carrier activity	F	0.0386719	0.00183687	21	134	1495	21006	OVER
GO:0009179	purine ribonucleoside diphosphate metabolic process	P	0.0386719	0.00183687	21	134	1495	21006	OVER
GO:0009135	purine nucleoside diphosphate metabolic process	P	0.0386719	0.00183687	21	134	1495	21006	OVER
GO:0042981	regulation of apoptotic process	P	0.0399486	0.0019153	4	5	1512	21135	OVER
GO:0004449	isocitrate dehydrogenase (NAD+) activity	F	0.0399486	0.0019153	4	5	1512	21135	OVER
GO:0003857	3-hydroxyacyl-CoA dehydrogenase activity	F	0.0399486	0.0019153	4	5	1512	21135	OVER
GO:0006586	indolalkylamine metabolic process	P	0.0408478	0.00200551	20	124	1496	21016	OVER
GO:0006568	tryptophan metabolic process	P	0.0408478	0.00200551	20	124	1496	21016	OVER
GO:0051082	unfolded protein binding	F	0.0408478	0.00200551	20	124	1496	21016	OVER
GO:0045332	phospholipid translocation	P	0.0408478	0.00201298	6	15	1510	21125	OVER
GO:0004012	phospholipid-translocating ATPase activity	F	0.0408478	0.00201298	6	15	1510	21125	OVER
GO:0072341	modified amino acid binding	F	0.0408478	0.00201298	6	15	1510	21125	OVER
GO:0015917	aminophospholipid transport	P	0.0408478	0.00201298	6	15	1510	21125	OVER
GO:0046040	IMP metabolic process	P	0.0408478	0.00201298	6	15	1510	21125	OVER
GO:0006188	IMP biosynthetic process	P	0.0408478	0.00201298	6	15	1510	21125	OVER
GO:0010154	fruit development	P	0.0410569	0.00202938	0	102	1516	21038	UNDER
GO:0044699	single-organism process	P	0.0417461	0.00208031	558	6959	958	14181	OVER
GO:0070003	threonine-type peptidase activity	F	0.0417461	0.00208204	10	42	1506	21098	OVER
GO:0004298	threonine-type endopeptidase activity	F	0.0417461	0.00208204	10	42	1506	21098	OVER
GO:0019362	pyridine nucleotide metabolic process	P	0.0424123	0.00212156	28	203	1488	20937	OVER
GO:0043170	macromolecule metabolic process	P	0.0431418	0.00216446	422	6679	1094	14461	UNDER
GO:0005310	dicarboxylic acid transmembrane transporter activity	F	0.0449786	0.00226996	5	10	1511	21130	OVER
GO:0015556	C4-dicarboxylate transmembrane transporter activity	F	0.0449786	0.00226996	5	10	1511	21130	OVER
GO:0006094	gluconeogenesis	P	0.0461576	0.00233705	22	142	1494	20998	OVER
GO:0004252	serine-type endopeptidase activity	F	0.0461576	0.00234316	20	127	1496	21013	OVER
GO:0071310	cellular response to organic substance	P	0.0472563	0.00240623	5	234	1511	20906	UNDER
GO:0009416	response to light stimulus	P	0.0472563	0.00241297	1	132	1515	21008	UNDER
GO:0009132	nucleoside diphosphate metabolic process	P	0.0480197	0.00247649	22	144	1494	20996	OVER
GO:0046364	monosaccharide biosynthetic process	P	0.0480197	0.00247649	22	144	1494	20996	OVER
GO:0019319	hexose biosynthetic process	P	0.0480197	0.00247649	22	144	1494	20996	OVER
GO:0030170	pyridoxal phosphate binding	F	0.0480197	0.00248046	20	128	1496	21012	OVER
Cluster 5
GO-ID	Term	Category	FDR	P-Value	#Test	#Ref	#notAnnotTest	#notAnnotRef	Over/Under
GO:0007035	vacuolar acidification	P	5.49332e-05	2.44619e-08	8	7	868	21773	OVER
GO:0051452	intracellular pH reduction	P	5.49332e-05	2.44619e-08	8	7	868	21773	OVER
GO:0045851	pH reduction	P	5.49332e-05	2.44619e-08	8	7	868	21773	OVER
GO:0010467	gene expression	P	6.04548e-05	3.58942e-08	49	2416	827	19364	UNDER
GO:0022613	ribonucleoprotein complex biogenesis	P	6.38616e-05	5.44791e-08	3	634	873	21146	UNDER
GO:0003676	nucleic acid binding	F	6.38616e-05	5.68754e-08	78	3324	798	18456	UNDER
GO:0044763	single-organism cellular process	P	0.000224459	2.33221e-07	283	5309	593	16471	OVER
GO:0043043	peptide biosynthetic process	P	0.000263042	3.12355e-07	6	733	870	21047	UNDER
GO:0043604	amide biosynthetic process	P	0.000367784	5.42349e-07	7	763	869	21017	UNDER
GO:0061572	actin filament bundle organization	P	0.000367784	6.03786e-07	6	4	870	21776	OVER
GO:0051017	actin filament bundle assembly	P	0.000367784	6.03786e-07	6	4	870	21776	OVER
GO:0006412	translation	P	0.000367784	6.551e-07	6	722	870	21058	UNDER
GO:0042254	ribosome biogenesis	P	0.000526658	1.01626e-06	3	554	873	21226	UNDER
GO:0044271	cellular nitrogen compound biosynthetic process	P	0.000795156	1.65239e-06	56	2461	820	19319	UNDER
GO:0065008	regulation of biological quality	P	0.000820877	1.82769e-06	46	513	830	21267	OVER
GO:0051453	regulation of intracellular pH	P	0.00115403	2.91205e-06	8	17	868	21763	OVER
GO:0030641	regulation of cellular pH	P	0.00115403	2.91205e-06	8	17	868	21763	OVER
GO:1901566	organonitrogen compound biosynthetic process	P	0.00143329	3.82947e-06	23	1327	853	20453	UNDER
GO:0090304	nucleic acid metabolic process	P	0.00147874	4.17042e-06	65	2693	811	19087	UNDER
GO:0003723	RNA binding	F	0.00545601	1.61972e-05	8	696	868	21084	UNDER
GO:0044699	single-organism process	P	0.0058225	1.81494e-05	350	7167	526	14613	OVER
GO:0006518	peptide metabolic process	P	0.00615895	2.01123e-05	11	821	865	20959	UNDER
GO:0030003	cellular cation homeostasis	P	0.00625009	2.17061e-05	12	61	864	21719	OVER
GO:0030004	cellular monovalent inorganic cation homeostasis	P	0.00625009	2.22654e-05	8	24	868	21756	OVER
GO:0055082	cellular chemical homeostasis	P	0.00727627	2.70012e-05	14	85	862	21695	OVER
GO:0015991	ATP hydrolysis coupled proton transport	P	0.00771539	3.09211e-05	11	53	865	21727	OVER
GO:0015988	energy coupled proton transmembrane transport	against electrochemical gradient	P	0.00771539	3.09211e-05	11	53	865	21727	OVER
GO:0006873	cellular ion homeostasis	P	0.00902713	3.7662e-05	12	65	864	21715	OVER
GO:0007015	actin filament organization	P	0.00902713	3.88581e-05	9	35	867	21745	OVER
GO:0034645	cellular macromolecule biosynthetic process	P	0.00916346	4.08051e-05	65	2562	811	19218	UNDER
GO:0044249	cellular biosynthetic process	P	0.0106283	4.97985e-05	105	3713	771	18067	UNDER
GO:0035556	intracellular signal transduction	P	0.0106283	5.04831e-05	31	336	845	21444	OVER
GO:0090662	ATP hydrolysis coupled transmembrane transport	P	0.0108463	5.53883e-05	11	57	865	21723	OVER
GO:0016049	cell growth	P	0.0108463	5.55318e-05	12	68	864	21712	OVER
GO:0046961	proton-transporting ATPase activity	rotational mechanism	F	0.0108463	5.63488e-05	9	37	867	21743	OVER
GO:0042592	homeostatic process	P	0.0118586	6.33678e-05	30	323	846	21457	OVER
GO:0016070	RNA metabolic process	P	0.0118627	6.51508e-05	45	1919	831	19861	UNDER
GO:0007264	small GTPase mediated signal transduction	P	0.0127919	7.21525e-05	17	133	859	21647	OVER
GO:0009059	macromolecule biosynthetic process	P	0.013086	7.57537e-05	68	2609	808	19171	UNDER
GO:0022853	active ion transmembrane transporter activity	F	0.0149617	8.88333e-05	16	122	860	21658	OVER
GO:0051015	actin filament binding	F	0.0177178	0.000108208	6	15	870	21765	OVER
GO:0007165	signal transduction	P	0.0177178	0.000110457	55	779	821	21001	OVER
GO:0036442	hydrogen-exporting ATPase activity	F	0.0186573	0.000123046	10	52	866	21728	OVER
GO:0048878	chemical homeostasis	P	0.0186573	0.000123067	19	168	857	21612	OVER
GO:0003779	actin binding	F	0.0186573	0.000127699	12	75	864	21705	OVER
GO:0070290	N-acylphosphatidylethanolamine-specific phospholipase D activity	F	0.0186573	0.000127783	5	9	871	21771	OVER
GO:0055080	cation homeostasis	P	0.0186573	0.000130161	14	100	862	21680	OVER
GO:0003735	structural constituent of ribosome	F	0.0200692	0.000146029	3	412	873	21368	UNDER
GO:0034641	cellular nitrogen compound metabolic process	P	0.0200692	0.000146682	132	4403	744	17377	UNDER
GO:0019725	cellular homeostasis	P	0.0200692	0.000148947	23	223	853	21557	OVER
GO:0098771	inorganic ion homeostasis	P	0.0201725	0.000156971	14	102	862	21678	OVER
GO:0044700	single organism signaling	P	0.0201725	0.000158816	55	784	821	20996	OVER
GO:0023052	signaling	P	0.0201725	0.000160512	55	785	821	20995	OVER
GO:0006885	regulation of pH	P	0.0201725	0.000161691	10	54	866	21726	OVER
GO:1901576	organic substance biosynthetic process	P	0.0219346	0.000185025	116	3934	760	17846	UNDER
GO:0097164	ammonium ion metabolic process	P	0.0219346	0.000185583	5	10	871	21770	OVER
GO:0046470	phosphatidylcholine metabolic process	P	0.0219346	0.000185583	5	10	871	21770	OVER
GO:0034660	ncRNA metabolic process	P	0.0227075	0.000195492	1	295	875	21485	UNDER
GO:0007154	cell communication	P	0.0232697	0.000203787	58	852	818	20928	OVER
GO:0009832	plant-type cell wall biogenesis	P	0.0235883	0.000210078	10	56	866	21724	OVER
GO:0050801	ion homeostasis	P	0.0271401	0.000245739	14	107	862	21673	OVER
GO:0042625	ATPase coupled ion transmembrane transporter activity	F	0.0276566	0.000254521	15	121	861	21659	OVER
GO:0016192	vesicle-mediated transport	P	0.0276594	0.000258653	29	333	847	21447	OVER
GO:0009058	biosynthetic process	P	0.0303526	0.000288343	124	4124	752	17656	UNDER
GO:0004630	phospholipase D activity	F	0.0367648	0.000358533	5	12	871	21768	OVER
GO:0006396	RNA processing	P	0.0367648	0.000360172	4	433	872	21347	UNDER
GO:0055067	monovalent inorganic cation homeostasis	P	0.0388595	0.000386461	10	61	866	21719	OVER
GO:0019829	cation-transporting ATPase activity	F	0.0389424	0.000406338	14	113	862	21667	OVER
GO:0098662	inorganic cation transmembrane transport	P	0.0389424	0.000407587	25	278	851	21502	OVER
GO:0030029	actin filament-based process	P	0.0389424	0.000410407	9	50	867	21730	OVER
GO:0030036	actin cytoskeleton organization	P	0.0389424	0.000410407	9	50	867	21730	OVER
GO:0044769	ATPase activity	coupled to transmembrane movement of ions	rotational mechanism	F	0.0436508	0.000466507	9	51	867	21729	OVER
GO:0042159	lipoprotein catabolic process	P	0.0481653	0.000543352	3	2	873	21778	OVER
GO:0008474	palmitoyl-(protein) hydrolase activity	F	0.0481653	0.000543352	3	2	873	21778	OVER
GO:0002084	protein depalmitoylation	P	0.0481653	0.000543352	3	2	873	21778	OVER
GO:0048194	Golgi vesicle budding	P	0.0481653	0.000543352	3	2	873	21778	OVER
GO:0040007	growth	P	0.0482563	0.000551541	13	103	863	21677	OVER
Cluster 6
GO-ID	Term	Category	FDR	P-Value	#Test	#Ref	#notAnnotTest	#notAnnotRef	Over/Under
GO:0019752	carboxylic acid metabolic process	P	0.00314372	7.3e-07	38	1163	263	21192	OVER
GO:0043436	oxoacid metabolic process	P	0.00314372	9.33269e-07	38	1177	263	21178	OVER
GO:0019748	secondary metabolic process	P	0.00390012	1.73673e-06	12	149	289	22206	OVER
GO:0044283	small molecule biosynthetic process	P	0.00534925	3.176e-06	27	725	274	21630	OVER
GO:0044550	secondary metabolite biosynthetic process	P	0.00574195	4.72534e-06	10	110	291	22245	OVER
GO:0032787	monocarboxylic acid metabolic process	P	0.00574195	5.11381e-06	24	613	277	21742	OVER
GO:0006631	fatty acid metabolic process	P	0.0434846	4.51822e-05	13	245	288	22110	OVER
Cluster 7
GO-ID	Term	Category	FDR	P-Value	#Test	#Ref	#notAnnotTest	#notAnnotRef	Over/Under
GO:0006555	methionine metabolic process	P	0.00139909	4.1345e-07	8	40	321	22287	OVER
GO:0022804	active transmembrane transporter activity	F	0.00139909	4.15346e-07	24	480	305	21847	OVER
GO:0006730	one-carbon metabolic process	P	0.00393342	2.628e-06	7	36	322	22291	OVER
GO:0006556	S-adenosylmethionine biosynthetic process	P	0.00393342	2.91927e-06	4	4	325	22323	OVER
GO:0004478	methionine adenosyltransferase activity	F	0.00393342	2.91927e-06	4	4	325	22323	OVER
GO:0022857	transmembrane transporter activity	F	0.00908642	8.0924e-06	35	1029	294	21298	OVER
GO:0046500	S-adenosylmethionine metabolic process	P	0.0129589	1.34648e-05	5	17	324	22310	OVER
GO:0015291	secondary active transmembrane transporter activity	F	0.0200064	2.58006e-05	12	180	317	22147	OVER
GO:0003871	5-methyltetrahydropteroyltriglutamate-homocysteine S-methyltransferase activity	F	0.0200064	2.96963e-05	3	2	326	22325	OVER
GO:0042085	5-methyltetrahydropteroyltri-L-glutamate-dependent methyltransferase activity	F	0.0200064	2.96963e-05	3	2	326	22325	OVER
GO:0005215	transporter activity	F	0.0226715	3.70175e-05	40	1348	289	20979	OVER
GO:0043170	macromolecule metabolic process	P	0.0315574	5.62102e-05	70	7031	259	15296	UNDER
GO:0019538	protein metabolic process	P	0.0331281	6.67728e-05	31	3895	298	18432	UNDER
GO:0003723	RNA binding	F	0.0331281	6.88428e-05	0	704	329	21623	UNDER
GO:0044260	cellular macromolecule metabolic process	P	0.034209	7.61666e-05	62	6352	267	15975	UNDER
GO:0015297	antiporter activity	F	0.0403029	9.57172e-05	9	117	320	22210	OVER
Cluster 8
GO-ID	Term	Category	FDR	P-Value	#Test	#Ref	#notAnnotTest	#notAnnotRef	Over/Under
GO:0019219	regulation of nucleobase-containing compound metabolic process	P	0.0223256	6.21556e-06	56	1222	475	20903	OVER
GO:0006355	regulation of transcription	DNA-templated	P	0.0223256	1.15564e-05	51	1089	480	21036	OVER
GO:2001141	regulation of RNA biosynthetic process	P	0.0223256	1.32555e-05	51	1100	480	21025	OVER
GO:1903506	regulation of nucleic acid-templated transcription	P	0.0223256	1.32555e-05	51	1100	480	21025	OVER
GO:0051252	regulation of RNA metabolic process	P	0.023818	1.7677e-05	54	1194	477	20931	OVER
GO:0010556	regulation of macromolecule biosynthetic process	P	0.0282501	3.07016e-05	57	1323	474	20802	OVER
GO:2000112	regulation of cellular macromolecule biosynthetic process	P	0.0282501	3.07016e-05	57	1323	474	20802	OVER
GO:0003677	DNA binding	F	0.0282501	3.49647e-05	64	1547	467	20578	OVER
GO:0031326	regulation of cellular biosynthetic process	P	0.0282501	4.68949e-05	57	1333	474	20792	OVER
GO:0009889	regulation of biosynthetic process	P	0.0282501	4.74981e-05	57	1335	474	20790	OVER
GO:0015979	photosynthesis	P	0.0282501	4.90032e-05	12	116	519	22009	OVER
GO:0080047	GDP-L-galactose phosphorylase activity	F	0.0282501	5.03193e-05	3	1	528	22124	OVER
GO:0051171	regulation of nitrogen compound metabolic process	P	0.0305295	5.89111e-05	60	1437	471	20688	OVER
Cluster 9
GO-ID	Term	Category	FDR	P-Value	#Test	#Ref	#notAnnotTest	#notAnnotRef	Over/Under
GO:0010208	pollen wall assembly	P	0.000156677	6.97687e-08	6	14	252	22384	OVER
GO:0085029	extracellular matrix assembly	P	0.000156677	6.97687e-08	6	14	252	22384	OVER
GO:0010584	pollen exine formation	P	0.000156677	6.97687e-08	6	14	252	22384	OVER
GO:0009653	anatomical structure morphogenesis	P	0.000177535	1.19461e-07	14	193	244	22205	OVER
GO:0010927	cellular component assembly involved in morphogenesis	P	0.000177535	1.31761e-07	6	16	252	22382	OVER
GO:0016798	hydrolase activity	acting on glycosyl bonds	F	0.000276864	2.49731e-07	21	471	237	21927	OVER
GO:0009555	pollen development	P	0.000276864	2.87851e-07	9	70	249	22328	OVER
GO:0043062	extracellular structure organization	P	0.000276864	3.69865e-07	7	34	251	22364	OVER
GO:0030198	extracellular matrix organization	P	0.000276864	3.69865e-07	7	34	251	22364	OVER
GO:0004553	hydrolase activity	hydrolyzing O-glycosyl compounds	F	0.00198454	2.94574e-06	18	418	240	21980	OVER
GO:0048646	anatomical structure formation involved in morphogenesis	P	0.00256927	4.195e-06	7	51	251	22347	OVER
GO:0048229	gametophyte development	P	0.00626157	1.11532e-05	9	113	249	22285	OVER
GO:0080110	sporopollenin biosynthetic process	P	0.00743809	1.43528e-05	3	2	255	22396	OVER
GO:0032989	cellular component morphogenesis	P	0.0453587	9.42588e-05	7	86	251	22312	OVER
GO:0048869	cellular developmental process	P	0.0473704	0.000109171	9	154	249	22244	OVER
GO:0006796	phosphate-containing compound metabolic process	P	0.0473704	0.00011908	13	2774	245	19624	UNDER
GO:0006793	phosphorus metabolic process	P	0.0473704	0.000119533	13	2779	245	19619	UNDER
Cluster 10
GO-ID	Term	Category	FDR	P-Value	#Test	#Ref	#notAnnotTest	#notAnnotRef	Over/Under
GO:0009821	alkaloid biosynthetic process	P	4.58068e-05	6.79928e-09	8	20	340	22288	OVER
GO:0009820	alkaloid metabolic process	P	0.000391278	1.16158e-07	8	31	340	22277	OVER
GO:0045548	phenylalanine ammonia-lyase activity	F	0.0024879	1.84644e-06	4	3	344	22305	OVER
GO:0009800	cinnamic acid biosynthetic process	P	0.0024879	1.84644e-06	4	3	344	22305	OVER
GO:0009803	cinnamic acid metabolic process	P	0.0024879	1.84644e-06	4	3	344	22305	OVER
GO:0006559	L-phenylalanine catabolic process	P	0.018617	1.65803e-05	4	7	344	22301	OVER
GO:0016841	ammonia-lyase activity	F	0.0236463	2.45694e-05	4	8	344	22300	OVER
GO:0019748	secondary metabolic process	P	0.0346211	4.11116e-05	11	150	337	22158	OVER
Cluster 11
GO-ID	Term	Category	FDR	P-Value	#Test	#Ref	#notAnnotTest	#notAnnotRef	Over/Under
GO:0034641	cellular nitrogen compound metabolic process	P	1.95e-07	5.61522e-11	160	4375	1067	17054	UNDER
GO:0006464	cellular protein modification process	P	1.95e-07	8.68188e-11	202	2191	1025	19238	OVER
GO:0036211	protein modification process	P	1.95e-07	8.68188e-11	202	2191	1025	19238	OVER
GO:0043412	macromolecule modification	P	1.02173e-06	6.06637e-10	207	2318	1020	19111	OVER
GO:0003676	nucleic acid binding	F	1.04002e-05	7.71872e-09	117	3285	1110	18144	UNDER
GO:0022613	ribonucleoprotein complex biogenesis	P	1.36052e-05	1.21169e-08	7	630	1220	20799	UNDER
GO:1901360	organic cyclic compound metabolic process	P	3.08876e-05	3.20934e-08	150	3905	1077	17524	UNDER
GO:0006725	cellular aromatic compound metabolic process	P	3.611e-05	4.28797e-08	145	3791	1082	17638	UNDER
GO:0043043	peptide biosynthetic process	P	3.76188e-05	5.02552e-08	11	728	1216	20701	UNDER
GO:0006412	translation	P	4.31577e-05	6.74655e-08	11	717	1216	20712	UNDER
GO:0061025	membrane fusion	P	4.31577e-05	7.05563e-08	19	64	1208	21365	OVER
GO:0006468	protein phosphorylation	P	4.31577e-05	7.68728e-08	122	1260	1105	20169	OVER
GO:0006139	nucleobase-containing compound metabolic process	P	5.44602e-05	1.05089e-07	128	3398	1099	18031	UNDER
GO:0043604	amide biosynthetic process	P	7.45235e-05	1.54865e-07	13	757	1214	20672	UNDER
GO:0004672	protein kinase activity	F	8.59827e-05	1.91441e-07	122	1283	1105	20146	OVER
GO:0046483	heterocycle metabolic process	P	0.000128084	3.16338e-07	147	3738	1080	17691	UNDER
GO:0010467	gene expression	P	0.000128084	3.23206e-07	82	2383	1145	19046	UNDER
GO:0042254	ribosome biogenesis	P	0.000134314	3.58862e-07	7	550	1220	20879	UNDER
GO:0006518	peptide metabolic process	P	0.00015916	4.48871e-07	16	816	1211	20613	UNDER
GO:1901566	organonitrogen compound biosynthetic process	P	0.000208581	6.19209e-07	36	1314	1191	20115	UNDER
GO:0004721	phosphoprotein phosphatase activity	F	0.00026756	8.34e-07	29	167	1198	21262	OVER
GO:0005484	SNAP receptor activity	F	0.000277625	9.33589e-07	14	41	1213	21388	OVER
GO:0055114	oxidation-reduction process	P	0.000277625	9.47809e-07	57	1789	1170	19640	UNDER
GO:0006796	phosphate-containing compound metabolic process	P	0.000289562	1.03154e-06	208	2579	1019	18850	OVER
GO:0016773	phosphotransferase activity	alcohol group as acceptor	F	0.000334468	1.24116e-06	131	1460	1096	19969	OVER
GO:0006793	phosphorus metabolic process	P	0.000339331	1.30957e-06	208	2584	1019	18845	OVER
GO:0006470	protein dephosphorylation	P	0.000341702	1.36945e-06	32	202	1195	21227	OVER
GO:0044085	cellular component biogenesis	P	0.000405665	1.686e-06	29	1118	1198	20311	UNDER
GO:0004674	protein serine/threonine kinase activity	F	0.000676543	2.91224e-06	77	745	1150	20684	OVER
GO:0016192	vesicle-mediated transport	P	0.000729025	3.24637e-06	42	320	1185	21109	OVER
GO:0090304	nucleic acid metabolic process	P	0.000937519	4.38533e-06	100	2658	1127	18771	UNDER
GO:0016491	oxidoreductase activity	F	0.000937519	4.45311e-06	59	1778	1168	19651	UNDER
GO:0043603	cellular amide metabolic process	P	0.00148028	7.25087e-06	21	871	1206	20558	UNDER
GO:0006807	nitrogen compound metabolic process	P	0.00197283	9.95641e-06	255	5655	972	15774	UNDER
GO:0016301	kinase activity	F	0.00206888	1.07482e-05	141	1670	1086	19759	OVER
GO:0042578	phosphoric ester hydrolase activity	F	0.00241463	1.29029e-05	43	349	1184	21080	OVER
GO:0003735	structural constituent of ribosome	F	0.00255205	1.4016e-05	5	410	1222	21019	UNDER
GO:1901576	organic substance biosynthetic process	P	0.0025639	1.44617e-05	164	3886	1063	17543	UNDER
GO:0016311	dephosphorylation	P	0.00256726	1.48617e-05	41	331	1186	21098	OVER
GO:0046906	tetrapyrrole binding	F	0.00265794	1.61961e-05	6	433	1221	20996	UNDER
GO:0004722	protein serine/threonine phosphatase activity	F	0.00265794	1.64083e-05	17	80	1210	21349	OVER
GO:0044271	cellular nitrogen compound biosynthetic process	P	0.00265794	1.65702e-05	92	2425	1135	19004	UNDER
GO:0016791	phosphatase activity	F	0.00301485	1.92428e-05	37	288	1190	21141	OVER
GO:0000149	SNARE binding	F	0.00311859	2.03678e-05	12	41	1215	21388	OVER
GO:0097159	organic cyclic compound binding	F	0.00339662	2.26878e-05	342	7215	885	14214	UNDER
GO:1901363	heterocyclic compound binding	F	0.00378038	2.58123e-05	342	7212	885	14217	UNDER
GO:0006091	generation of precursor metabolites and energy	P	0.00438925	3.06212e-05	9	508	1218	20921	UNDER
GO:0006906	vesicle fusion	P	0.0103021	7.52501e-05	12	48	1215	21381	OVER
GO:0019693	ribose phosphate metabolic process	P	0.0103021	7.63715e-05	9	485	1218	20944	UNDER
GO:0003677	DNA binding	F	0.0103021	7.64591e-05	54	1557	1173	19872	UNDER
GO:0061024	membrane organization	P	0.0107927	8.20687e-05	23	153	1204	21276	OVER
GO:0020037	heme binding	F	0.0107927	8.41135e-05	6	399	1221	21030	UNDER
GO:0009069	serine family amino acid metabolic process	P	0.0107927	8.49065e-05	82	893	1145	20536	OVER
GO:0009058	biosynthetic process	P	0.0112404	9.00965e-05	179	4069	1048	17360	UNDER
GO:0016705	oxidoreductase activity	acting on paired donors	with incorporation or reduction of molecular oxygen	F	0.0115999	9.47001e-05	7	428	1220	21001	UNDER
GO:0009059	macromolecule biosynthetic process	P	0.0155868	0.000129562	104	2573	1123	18856	UNDER
GO:0044249	cellular biosynthetic process	P	0.0164734	0.000139377	159	3659	1068	17770	UNDER
GO:0090174	organelle membrane fusion	P	0.0167982	0.000144618	12	52	1215	21377	OVER
GO:1903830	magnesium ion transmembrane transport	P	0.0174652	0.000152953	7	16	1220	21413	OVER
GO:0003830	beta-1	4-mannosylglycoprotein 4-beta-N-acetylglucosaminyltransferase activity	F	0.018216	0.000162233	5	6	1222	21423	OVER
GO:0044801	single-organism membrane fusion	P	0.0216675	0.000196188	12	54	1215	21375	OVER
GO:0034645	cellular macromolecule biosynthetic process	P	0.0218667	0.000201237	103	2524	1124	18905	UNDER
GO:0046873	metal ion transmembrane transporter activity	F	0.025108	0.000234793	24	176	1203	21253	OVER
GO:0016772	transferase activity	transferring phosphorus-containing groups	F	0.0251412	0.000238836	150	1924	1077	19505	OVER
GO:0044283	small molecule biosynthetic process	P	0.0299987	0.000289434	20	732	1207	20697	UNDER
GO:0016050	vesicle organization	P	0.0308788	0.000302509	12	57	1215	21372	OVER
GO:0005198	structural molecule activity	F	0.0336586	0.000339206	12	531	1215	20898	UNDER
GO:0072509	divalent inorganic cation transmembrane transporter activity	F	0.0336586	0.00034473	13	67	1214	21362	OVER
GO:0048284	organelle fusion	P	0.0336586	0.00034473	13	67	1214	21362	OVER
GO:0072511	divalent inorganic cation transport	P	0.0418963	0.000441537	13	69	1214	21360	OVER
GO:0070838	divalent metal ion transport	P	0.0418963	0.000441537	13	69	1214	21360	OVER
GO:0016070	RNA metabolic process	P	0.0436769	0.000466786	74	1890	1153	19539	UNDER
GO:0044267	cellular protein metabolic process	P	0.0470715	0.000510052	225	3131	1002	18298	OVER
Cluster 12
GO-ID	Term	Category	FDR	P-Value	#Test	#Ref	#notAnnotTest	#notAnnotRef	Over/Under
GO:0030599	pectinesterase activity	F	1.30724e-05	1.94039e-09	11	78	222	22345	OVER
GO:0045490	pectin catabolic process	P	1.32113e-05	3.92201e-09	9	45	224	22378	OVER
GO:0005976	polysaccharide metabolic process	P	4.75275e-05	2.11641e-08	22	494	211	21929	OVER
GO:0004857	enzyme inhibitor activity	F	5.84832e-05	4.27564e-08	11	108	222	22315	OVER
GO:0015662	ATPase activity	coupled to transmembrane movement of ions	phosphorylative mechanism	F	5.84832e-05	5.65539e-08	8	44	225	22379	OVER
GO:0098772	molecular function regulator	F	5.84832e-05	5.76589e-08	17	311	216	22112	OVER
GO:0030234	enzyme regulator activity	F	5.84832e-05	6.07663e-08	16	274	217	22149	OVER
GO:0006073	cellular glucan metabolic process	P	9.73988e-05	1.29934e-07	19	414	214	22009	OVER
GO:0005984	disaccharide metabolic process	P	9.73988e-05	1.33486e-07	18	372	215	22051	OVER
GO:0044042	glucan metabolic process	P	9.73988e-05	1.44573e-07	19	417	214	22006	OVER
GO:0003676	nucleic acid binding	F	0.000155991	2.54698e-07	10	3392	223	19031	UNDER
GO:0009311	oligosaccharide metabolic process	P	0.000174484	3.10793e-07	18	395	215	22028	OVER
GO:0005985	sucrose metabolic process	P	0.000179188	3.45768e-07	17	355	216	22068	OVER
GO:0005982	starch metabolic process	P	0.000200519	4.16693e-07	17	360	216	22063	OVER
GO:0044264	cellular polysaccharide metabolic process	P	0.000217679	5.34145e-07	19	456	214	21967	OVER
GO:0010393	galacturonan metabolic process	P	0.000217679	5.49286e-07	9	85	224	22338	OVER
GO:0045488	pectin metabolic process	P	0.000217679	5.49286e-07	9	85	224	22338	OVER
GO:0052689	carboxylic ester hydrolase activity	F	0.000222499	5.94476e-07	11	143	222	22280	OVER
GO:0000272	polysaccharide catabolic process	P	0.000359296	1.0133e-06	9	92	224	22331	OVER
GO:0045330	aspartyl esterase activity	F	0.00056228	1.66923e-06	6	30	227	22393	OVER
GO:0071555	cell wall organization	P	0.000614803	1.91641e-06	13	235	220	22188	OVER
GO:0042545	cell wall modification	P	0.000655414	2.14029e-06	7	51	226	22372	OVER
GO:0006812	cation transport	P	0.00116097	3.96352e-06	20	576	213	21847	OVER
GO:0045229	external encapsulating structure organization	P	0.00126095	4.492e-06	13	255	220	22168	OVER
GO:0044262	cellular carbohydrate metabolic process	P	0.00143621	5.32957e-06	20	588	213	21835	OVER
GO:0005975	carbohydrate metabolic process	P	0.00183462	7.08033e-06	31	1222	202	21201	OVER
GO:0030001	metal ion transport	P	0.0024797	9.938e-06	14	319	219	22104	OVER
GO:0046483	heterocycle metabolic process	P	0.00374446	1.55626e-05	17	3868	216	18555	UNDER
GO:0006813	potassium ion transport	P	0.00375035	1.61437e-05	8	100	225	22323	OVER
GO:0090304	nucleic acid metabolic process	P	0.00402292	1.79141e-05	9	2749	224	19674	UNDER
GO:0071554	cell wall organization or biogenesis	P	0.00488076	2.29677e-05	14	345	219	22078	OVER
GO:0034220	ion transmembrane transport	P	0.00488076	2.31831e-05	16	442	217	21981	OVER
GO:0006725	cellular aromatic compound metabolic process	P	0.00537906	2.63484e-05	18	3918	215	18505	UNDER
GO:0006811	ion transport	P	0.00549125	2.7713e-05	22	775	211	21648	OVER
GO:0034641	cellular nitrogen compound metabolic process	P	0.00668888	3.475e-05	23	4512	210	17911	UNDER
GO:0006139	nucleobase-containing compound metabolic process	P	0.00673444	3.59863e-05	15	3511	218	18912	UNDER
GO:0065009	regulation of molecular function	P	0.00717051	3.93808e-05	13	316	220	22107	OVER
GO:0019829	cation-transporting ATPase activity	F	0.00922133	5.20129e-05	8	119	225	22304	OVER
GO:0006814	sodium ion transport	P	0.0104013	6.02124e-05	6	60	227	22363	OVER
GO:0015672	monovalent inorganic cation transport	P	0.0107659	6.39208e-05	13	332	220	22091	OVER
GO:0042625	ATPase coupled ion transmembrane transporter activity	F	0.013866	8.43855e-05	8	128	225	22295	OVER
GO:0003677	DNA binding	F	0.0139213	8.67886e-05	3	1608	230	20815	UNDER
GO:0022853	active ion transmembrane transporter activity	F	0.0146458	9.34789e-05	8	130	225	22293	OVER
GO:0022890	inorganic cation transmembrane transporter activity	F	0.0147524	9.80435e-05	13	347	220	22076	OVER
GO:0045735	nutrient reservoir activity	F	0.0147524	9.85391e-05	4	20	229	22403	OVER
GO:0050790	regulation of catalytic activity	P	0.0176488	0.000120505	12	306	221	22117	OVER
GO:0006721	terpenoid metabolic process	P	0.0201195	0.000143032	6	71	227	22352	OVER
GO:0008324	cation transmembrane transporter activity	F	0.0201195	0.000143348	14	412	219	22011	OVER
GO:0022891	substrate-specific transmembrane transporter activity	F	0.0206118	0.000149915	20	751	213	21672	OVER
GO:0030145	manganese ion binding	F	0.0214043	0.000158857	4	23	229	22400	OVER
GO:1901360	organic cyclic compound metabolic process	P	0.0260899	0.000197504	21	4034	212	18389	UNDER
GO:0098655	cation transmembrane transport	P	0.0349137	0.000269484	12	335	221	22088	OVER
GO:0009059	macromolecule biosynthetic process	P	0.0393112	0.000309986	11	2666	222	19757	UNDER
GO:0015077	monovalent inorganic cation transmembrane transporter activity	F	0.0393112	0.000316578	10	244	223	22179	OVER
GO:0098662	inorganic cation transmembrane transport	P	0.0393112	0.000320932	11	292	222	22131	OVER
GO:0006720	isoprenoid metabolic process	P	0.0462002	0.000384031	7	122	226	22301	OVER
GO:0034645	cellular macromolecule biosynthetic process	P	0.0493576	0.000417602	11	2616	222	19807	UNDER
Cluster 13
GO-ID	Term	Category	FDR	P-Value	#Test	#Ref	#notAnnotTest	#notAnnotRef	Over/Under
GO:0044260	cellular macromolecule metabolic process	P	0.0122391	1.94919e-06	23	6391	153	16089	UNDER
GO:0044238	primary metabolic process	P	0.0122391	4.27825e-06	41	8965	135	13515	UNDER
GO:0044267	cellular protein metabolic process	P	0.0122391	5.45009e-06	7	3349	169	19131	UNDER
GO:0044237	cellular metabolic process	P	0.014961	8.88287e-06	42	8999	134	13481	UNDER
GO:0006807	nitrogen compound metabolic process	P	0.0183928	1.36506e-05	22	5888	154	16592	UNDER
GO:0043412	macromolecule modification	P	0.0189324	1.83699e-05	4	2521	172	19959	UNDER
GO:0009987	cellular process	P	0.0189324	1.96715e-05	56	10754	120	11726	UNDER
GO:0016070	RNA metabolic process	P	0.0303927	3.60905e-05	2	1962	174	20518	UNDER
GO:0044249	cellular biosynthetic process	P	0.0322902	4.31367e-05	11	3807	165	18673	UNDER
GO:0006725	cellular aromatic compound metabolic process	P	0.0330057	5.63864e-05	12	3924	164	18556	UNDER
GO:0036211	protein modification process	P	0.0330057	5.879e-05	4	2389	172	20091	UNDER
GO:0006464	cellular protein modification process	P	0.0330057	5.879e-05	4	2389	172	20091	UNDER
Cluster 14
GO-ID	Term	Category	FDR	P-Value	#Test	#Ref	#notAnnotTest	#notAnnotRef	Over/Under
GO:0003677	DNA binding	F	0.00118323	1.75632e-07	84	1527	573	20472	OVER
GO:0016070	RNA metabolic process	P	0.0243414	8.04369e-06	91	1873	566	20126	OVER
GO:0008094	DNA-dependent ATPase activity	F	0.0243414	1.08392e-05	10	52	647	21947	OVER
GO:0003676	nucleic acid binding	F	0.028637	1.8552e-05	139	3263	518	18736	OVER
GO:0034654	nucleobase-containing compound biosynthetic process	P	0.028637	2.12535e-05	75	1490	582	20509	OVER
GO:0019438	aromatic compound biosynthetic process	P	0.0431212	4.22362e-05	83	1744	574	20255	OVER
GO:0016192	vesicle-mediated transport	P	0.0431212	4.48046e-05	0	362	657	21637	UNDER
GO:0018130	heterocycle biosynthetic process	P	0.0450473	5.34925e-05	82	1728	575	20271	OVER
Cluster 15
GO-ID	Term	Category	FDR	P-Value	#Test	#Ref	#notAnnotTest	#notAnnotRef	Over/Under
GO:0015979	photosynthesis	P	3.65316e-26	5.42253e-30	32	96	311	22217	OVER
GO:0019684	photosynthesis	light reaction	P	1.25924e-15	3.73829e-19	19	50	324	22263	OVER
GO:0016168	chlorophyll binding	F	1.715e-12	7.63694e-16	13	20	330	22293	OVER
GO:0009765	photosynthesis	light harvesting	P	5.46438e-10	3.2444e-13	12	27	331	22286	OVER
GO:0018298	protein-chromophore linkage	P	4e-09	2.93556e-12	12	34	331	22279	OVER
GO:0009768	photosynthesis	light harvesting in photosystem I	P	2.86531e-08	2.55185e-11	9	14	334	22299	OVER
GO:0031409	pigment binding	F	2.116e-06	2.19863e-09	8	17	335	22296	OVER
GO:0006091	generation of precursor metabolites and energy	P	5.80242e-06	6.89021e-09	28	489	315	21824	OVER
GO:0042549	photosystem II stabilization	P	0.00931983	1.36059e-05	3	1	340	22312	OVER
GO:0046906	tetrapyrrole binding	F	0.00931983	1.38338e-05	20	419	323	21894	OVER
GO:0006518	peptide metabolic process	P	0.0373387	6.4145e-05	1	831	342	21482	UNDER
GO:0009772	photosynthetic electron transport in photosystem II	P	0.0373387	6.6508e-05	3	3	340	22310	OVER
Cluster 16
GO-ID	Term	Category	FDR	P-Value	#Test	#Ref	#notAnnotTest	#notAnnotRef	Over/Under
GO:0009117	nucleotide metabolic process	P	1.27412e-12	4.56593e-16	63	552	666	21375	OVER
GO:0006753	nucleoside phosphate metabolic process	P	1.27412e-12	5.7644e-16	63	555	666	21372	OVER
GO:0019637	organophosphate metabolic process	P	1.27412e-12	1.24434e-15	76	783	653	21144	OVER
GO:0046128	purine ribonucleoside metabolic process	P	1.27412e-12	1.27586e-15	49	354	680	21573	OVER
GO:0009205	purine ribonucleoside triphosphate metabolic process	P	1.27412e-12	1.40312e-15	45	300	684	21627	OVER
GO:0042278	purine nucleoside metabolic process	P	1.27412e-12	1.55493e-15	49	356	680	21571	OVER
GO:0009144	purine nucleoside triphosphate metabolic process	P	1.27412e-12	1.5648e-15	45	301	684	21626	OVER
GO:0009167	purine ribonucleoside monophosphate metabolic process	P	1.27412e-12	1.70211e-15	47	329	682	21598	OVER
GO:0009126	purine nucleoside monophosphate metabolic process	P	1.27412e-12	1.70211e-15	47	329	682	21598	OVER
GO:0009150	purine ribonucleotide metabolic process	P	1.40583e-12	2.08673e-15	49	359	680	21568	OVER
GO:0006163	purine nucleotide metabolic process	P	1.88301e-12	3.07452e-15	49	363	680	21564	OVER
GO:0019693	ribose phosphate metabolic process	P	2.37042e-12	4.2222e-15	54	440	675	21487	OVER
GO:0009199	ribonucleoside triphosphate metabolic process	P	2.61729e-12	5.05044e-15	45	312	684	21615	OVER
GO:0009141	nucleoside triphosphate metabolic process	P	3.52292e-12	7.63909e-15	45	316	684	21611	OVER
GO:0005996	monosaccharide metabolic process	P	3.52292e-12	7.84381e-15	43	289	686	21638	OVER
GO:0055086	nucleobase-containing small molecule metabolic process	P	4.29164e-12	1.03608e-14	68	678	661	21249	OVER
GO:0046034	ATP metabolic process	P	4.29164e-12	1.08294e-14	43	292	686	21635	OVER
GO:0009119	ribonucleoside metabolic process	P	6.17825e-12	1.65071e-14	49	381	680	21546	OVER
GO:0009161	ribonucleoside monophosphate metabolic process	P	7.09277e-12	2.00034e-14	47	354	682	21573	OVER
GO:0009259	ribonucleotide metabolic process	P	8.71409e-12	2.58694e-14	49	386	680	21541	OVER
GO:0009123	nucleoside monophosphate metabolic process	P	9.33058e-12	2.90845e-14	47	358	682	21569	OVER
GO:0009116	nucleoside metabolic process	P	1.03916e-11	3.39343e-14	50	404	679	21523	OVER
GO:1901657	glycosyl compound metabolic process	P	1.26903e-11	4.33244e-14	51	422	678	21505	OVER
GO:0019318	hexose metabolic process	P	2.73179e-11	9.73176e-14	40	272	689	21655	OVER
GO:0072521	purine-containing compound metabolic process	P	2.52551e-10	9.3718e-13	52	477	677	21450	OVER
GO:0006091	generation of precursor metabolites and energy	P	3.54356e-10	1.36756e-12	51	466	678	21461	OVER
GO:0006006	glucose metabolic process	P	4.13153e-10	1.6558e-12	29	156	700	21771	OVER
GO:1901135	carbohydrate derivative metabolic process	P	4.53086e-10	1.8831e-12	75	891	654	21036	OVER
GO:0046496	nicotinamide nucleotide metabolic process	P	5.95492e-10	2.56335e-12	32	196	697	21731	OVER
GO:0006165	nucleoside diphosphate phosphorylation	P	6.81177e-10	3.0333e-12	26	126	703	21801	OVER
GO:0072524	pyridine-containing compound metabolic process	P	7.17558e-10	3.30181e-12	33	211	696	21716	OVER
GO:0019362	pyridine nucleotide metabolic process	P	7.72204e-10	3.66788e-12	32	199	697	21728	OVER
GO:0046364	monosaccharide biosynthetic process	P	7.88731e-10	3.98053e-12	27	139	702	21788	OVER
GO:0019319	hexose biosynthetic process	P	7.88731e-10	3.98053e-12	27	139	702	21788	OVER
GO:0006733	oxidoreduction coenzyme metabolic process	P	1.25814e-09	6.53625e-12	35	244	694	21683	OVER
GO:0044723	single-organism carbohydrate metabolic process	P	1.5592e-09	8.33178e-12	67	772	662	21155	OVER
GO:0006096	glycolytic process	P	1.60775e-09	9.0685e-12	25	122	704	21805	OVER
GO:0006757	ATP generation from ADP	P	1.60775e-09	9.0685e-12	25	122	704	21805	OVER
GO:0046031	ADP metabolic process	P	2.13165e-09	1.234e-11	25	124	704	21803	OVER
GO:0006094	gluconeogenesis	P	3.05127e-09	1.81165e-11	26	138	703	21789	OVER
GO:0090304	nucleic acid metabolic process	P	3.70025e-09	2.2519e-11	36	2722	693	19205	UNDER
GO:0044724	single-organism carbohydrate catabolic process	P	3.75983e-09	2.39977e-11	26	140	703	21787	OVER
GO:0009132	nucleoside diphosphate metabolic process	P	3.75983e-09	2.39977e-11	26	140	703	21787	OVER
GO:0009185	ribonucleoside diphosphate metabolic process	P	4.41193e-09	3.01245e-11	25	130	704	21797	OVER
GO:0009179	purine ribonucleoside diphosphate metabolic process	P	4.41193e-09	3.01245e-11	25	130	704	21797	OVER
GO:0009135	purine nucleoside diphosphate metabolic process	P	4.41193e-09	3.01245e-11	25	130	704	21797	OVER
GO:0046939	nucleotide phosphorylation	P	8.89197e-09	6.20339e-11	26	147	703	21780	OVER
GO:0005975	carbohydrate metabolic process	P	7.20917e-08	5.13642e-10	83	1170	646	20757	OVER
GO:0006732	coenzyme metabolic process	P	1.07923e-07	7.84953e-10	41	392	688	21535	OVER
GO:0044711	single-organism biosynthetic process	P	1.82414e-07	1.35382e-09	95	1452	634	20475	OVER
GO:0016051	carbohydrate biosynthetic process	P	2.2122e-07	1.67467e-09	39	370	690	21557	OVER
GO:0003676	nucleic acid binding	F	9.60635e-07	7.41473e-09	58	3344	671	18583	UNDER
GO:0016052	carbohydrate catabolic process	P	9.95396e-07	7.83078e-09	29	233	700	21694	OVER
GO:0006090	pyruvate metabolic process	P	1.31779e-06	1.05626e-08	27	207	702	21720	OVER
GO:0044283	small molecule biosynthetic process	P	2.32909e-06	1.9e-08	55	697	674	21230	OVER
GO:0009060	aerobic respiration	P	3.02315e-06	2.51293e-08	19	108	710	21819	OVER
GO:0015991	ATP hydrolysis coupled proton transport	P	1.1977e-05	1.03112e-07	13	51	716	21876	OVER
GO:0015988	energy coupled proton transmembrane transport	against electrochemical gradient	P	1.1977e-05	1.03112e-07	13	51	716	21876	OVER
GO:0044281	small molecule metabolic process	P	1.20772e-05	1.05767e-07	147	2843	582	19084	OVER
GO:0044260	cellular macromolecule metabolic process	P	1.44979e-05	1.29119e-07	145	6269	584	15658	UNDER
GO:0090662	ATP hydrolysis coupled transmembrane transport	P	2.41568e-05	2.18727e-07	13	55	716	21872	OVER
GO:0006099	tricarboxylic acid cycle	P	3.73475e-05	3.43706e-07	17	104	712	21823	OVER
GO:0015980	energy derivation by oxidation of organic compounds	P	3.87105e-05	3.62e-07	23	188	706	21739	OVER
GO:0032787	monocarboxylic acid metabolic process	P	5.16949e-05	4.9109e-07	46	591	683	21336	OVER
GO:0045333	cellular respiration	P	5.61347e-05	5.41599e-07	21	163	708	21764	OVER
GO:0043170	macromolecule metabolic process	P	5.69191e-05	5.57616e-07	168	6933	561	14994	UNDER
GO:0006259	DNA metabolic process	P	6.93918e-05	6.90107e-07	5	801	724	21126	UNDER
GO:0019752	carboxylic acid metabolic process	P	7.96208e-05	8.03654e-07	71	1130	658	20797	OVER
GO:0006564	L-serine biosynthetic process	P	8.31183e-05	8.51293e-07	6	6	723	21921	OVER
GO:0051186	cofactor metabolic process	P	8.78675e-05	9.13e-07	41	511	688	21416	OVER
GO:0043436	oxoacid metabolic process	P	0.000134946	1.42217e-06	71	1144	658	20783	OVER
GO:1902600	hydrogen ion transmembrane transport	P	0.000303188	3.24025e-06	18	139	711	21788	OVER
GO:0016070	RNA metabolic process	P	0.000317019	3.43512e-06	31	1933	698	19994	UNDER
GO:0044712	single-organism catabolic process	P	0.000439684	4.82954e-06	38	494	691	21433	OVER
GO:0006796	phosphate-containing compound metabolic process	P	0.000637219	7.09387e-06	131	2656	598	19271	OVER
GO:0006793	phosphorus metabolic process	P	0.000646624	7.304e-06	131	2661	598	19266	OVER
GO:0044710	single-organism metabolic process	P	0.000646624	7.39053e-06	220	5004	509	16923	OVER
GO:0000287	magnesium ion binding	F	0.0011096	1.28468e-05	16	125	713	21802	OVER
GO:0004001	adenosine kinase activity	F	0.00129159	1.51456e-05	4	2	725	21925	OVER
GO:0015992	proton transport	P	0.00129504	1.55705e-05	22	223	707	21704	OVER
GO:0006818	hydrogen transport	P	0.00129504	1.55705e-05	22	223	707	21704	OVER
GO:0044769	ATPase activity	coupled to transmembrane movement of ions	rotational mechanism	F	0.00161791	1.96926e-05	10	50	719	21877	OVER
GO:0006166	purine ribonucleoside salvage	P	0.00278017	3.44367e-05	4	3	725	21924	OVER
GO:0015976	carbon utilization	P	0.00278017	3.46644e-05	12	79	717	21848	OVER
GO:0015078	hydrogen ion transmembrane transporter activity	F	0.00290308	3.66278e-05	17	153	712	21774	OVER
GO:0044262	cellular carbohydrate metabolic process	P	0.00429749	5.48588e-05	39	569	690	21358	OVER
GO:0019643	reductive tricarboxylic acid cycle	P	0.00457876	5.9129e-05	8	35	721	21892	OVER
GO:0006810	transport	P	0.00758577	9.90868e-05	116	2424	613	19503	OVER
GO:0015977	carbon fixation	P	0.00866639	0.000114488	8	39	721	21888	OVER
GO:0015689	molybdate ion transport	P	0.00871575	0.000117728	4	5	725	21922	OVER
GO:0015098	molybdate ion transmembrane transporter activity	F	0.00871575	0.000117728	4	5	725	21922	OVER
GO:0051234	establishment of localization	P	0.00971561	0.000132676	116	2441	613	19486	OVER
GO:0006084	acetyl-CoA metabolic process	P	0.0110503	0.000152543	5	12	724	21915	OVER
GO:0015672	monovalent inorganic cation transport	P	0.0115089	0.000160582	25	320	704	21607	OVER
GO:0008509	anion transmembrane transporter activity	F	0.0126715	0.000178684	11	81	718	21846	OVER
GO:0055085	transmembrane transport	P	0.0131118	0.000186838	62	1128	667	20799	OVER
GO:0006167	AMP biosynthetic process	P	0.0131451	0.000191216	4	6	725	21921	OVER
GO:0006085	acetyl-CoA biosynthetic process	P	0.0131451	0.000191216	4	6	725	21921	OVER
GO:0010467	gene expression	P	0.0147921	0.000217369	50	2415	679	19512	UNDER
GO:0034220	ion transmembrane transport	P	0.0163155	0.000242177	30	428	699	21499	OVER
GO:0015075	ion transmembrane transporter activity	F	0.0177014	0.000265376	35	535	694	21392	OVER
GO:0044699	single-organism process	P	0.0179031	0.000271057	288	7229	441	14698	OVER
GO:0046933	proton-transporting ATP synthase activity	rotational mechanism	F	0.0179305	0.000274134	6	23	723	21904	OVER
GO:0035384	thioester biosynthetic process	P	0.0187891	0.000292838	4	7	725	21920	OVER
GO:0071616	acyl-CoA biosynthetic process	P	0.0187891	0.000292838	4	7	725	21920	OVER
GO:0051179	localization	P	0.0193579	0.000306213	116	2492	613	19435	OVER
GO:0046129	purine ribonucleoside biosynthetic process	P	0.0193579	0.000313029	11	87	718	21840	OVER
GO:0042451	purine nucleoside biosynthetic process	P	0.0193579	0.000313029	11	87	718	21840	OVER
GO:0004108	citrate (Si)-synthase activity	F	0.0193579	0.000316072	3	2	726	21925	OVER
GO:0036440	citrate synthase activity	F	0.0193579	0.000316072	3	2	726	21925	OVER
GO:0051171	regulation of nitrogen compound metabolic process	P	0.0214888	0.000354053	26	1471	703	20456	UNDER
GO:0006820	anion transport	P	0.0230215	0.000382723	14	137	715	21790	OVER
GO:0031420	alkali metal ion binding	F	0.0264089	0.000450798	5	16	724	21911	OVER
GO:0004743	pyruvate kinase activity	F	0.0264089	0.000450798	5	16	724	21911	OVER
GO:0030955	potassium ion binding	F	0.0264089	0.000450798	5	16	724	21911	OVER
GO:0042625	ATPase coupled ion transmembrane transporter activity	F	0.0265076	0.000456417	13	123	716	21804	OVER
GO:0031323	regulation of cellular metabolic process	P	0.0271727	0.000471902	30	1612	699	20315	UNDER
GO:0016903	oxidoreductase activity	acting on the aldehyde or oxo group of donors	F	0.0275296	0.000482186	11	92	718	21835	OVER
GO:0022853	active ion transmembrane transporter activity	F	0.0297284	0.000525112	13	125	716	21802	OVER
GO:0019222	regulation of metabolic process	P	0.0299274	0.000533069	31	1649	698	20278	UNDER
GO:0072350	tricarboxylic acid metabolic process	P	0.0332799	0.000602664	4	9	725	21918	OVER
GO:0046033	AMP metabolic process	P	0.0332799	0.000602664	4	9	725	21918	OVER
GO:0006101	citrate metabolic process	P	0.0337944	0.000616998	3	3	726	21924	OVER
GO:0006811	ion transport	P	0.0357615	0.000658219	44	753	685	21174	OVER
GO:0009152	purine ribonucleotide biosynthetic process	P	0.0359653	0.00066731	11	96	718	21831	OVER
GO:0097159	organic cyclic compound binding	F	0.0363063	0.000682946	201	7356	528	14571	UNDER
GO:1901363	heterocyclic compound binding	F	0.0363063	0.000684415	201	7353	528	14574	UNDER
GO:0080090	regulation of primary metabolic process	P	0.0391259	0.000745881	30	1595	699	20332	UNDER
GO:0006566	threonine metabolic process	P	0.0391259	0.000749182	10	82	719	21845	OVER
GO:0044267	cellular protein metabolic process	P	0.0424412	0.000818963	77	3279	652	18648	UNDER
GO:0019829	cation-transporting ATPase activity	F	0.042544	0.000827263	12	115	717	21812	OVER
GO:0006164	purine nucleotide biosynthetic process	P	0.0459979	0.000908078	11	100	718	21827	OVER
GO:0006544	glycine metabolic process	P	0.0459979	0.000908078	11	100	718	21827	OVER
Cluster 19
GO-ID	Term	Category	FDR	P-Value	#Test	#Ref	#notAnnotTest	#notAnnotRef	Over/Under
GO:0003676	nucleic acid binding	F	0.00576872	1.08068e-06	8	3394	190	19064	UNDER
GO:0034641	cellular nitrogen compound metabolic process	P	0.00576872	1.71255e-06	15	4520	183	17938	UNDER
GO:0090304	nucleic acid metabolic process	P	0.0200342	8.92127e-06	6	2752	192	19706	UNDER
GO:0044249	cellular biosynthetic process	P	0.0391768	2.32606e-05	13	3805	185	18653	UNDER
Cluster 20
GO-ID	Term	Category	FDR	P-Value	#Test	#Ref	#notAnnotTest	#notAnnotRef	Over/Under
GO:0042254	ribosome biogenesis	P	5.64962e-41	8.38596e-45	171	386	2026	20073	OVER
GO:0022613	ribonucleoprotein complex biogenesis	P	3.01886e-39	8.96203e-43	182	455	2015	20004	OVER
GO:0003735	structural constituent of ribosome	F	3.60605e-35	1.60578e-38	135	280	2062	20179	OVER
GO:0010467	gene expression	P	2.23726e-31	1.32834e-34	423	2042	1774	18417	OVER
GO:0043043	peptide biosynthetic process	P	3.74973e-28	2.78294e-31	178	561	2019	19898	OVER
GO:0006412	translation	P	5.08854e-28	4.53188e-31	176	552	2021	19907	OVER
GO:0043604	amide biosynthetic process	P	1.85967e-27	1.93226e-30	181	589	2016	19870	OVER
GO:0005198	structural molecule activity	F	1.19186e-26	1.4153e-29	143	400	2054	20059	OVER
GO:0006518	peptide metabolic process	P	1.852e-25	2.47409e-28	186	646	2011	19813	OVER
GO:0034641	cellular nitrogen compound metabolic process	P	3.0079e-24	4.46474e-27	640	3895	1557	16564	OVER
GO:0043603	cellular amide metabolic process	P	2.59116e-23	4.26945e-26	190	702	2007	19757	OVER
GO:0044085	cellular component biogenesis	P	2.59116e-23	4.6154e-26	226	921	1971	19538	OVER
GO:1901566	organonitrogen compound biosynthetic process	P	1.50648e-17	2.90697e-20	237	1113	1960	19346	OVER
GO:0006807	nitrogen compound metabolic process	P	4.13214e-17	8.5869e-20	756	5154	1441	15305	OVER
GO:0006396	RNA processing	P	5.16141e-17	1.14919e-19	107	330	2090	20129	OVER
GO:0071840	cellular component organization or biogenesis	P	2.07515e-16	4.92838e-19	325	1763	1872	18696	OVER
GO:0090304	nucleic acid metabolic process	P	5.0803e-16	1.28195e-18	403	2355	1794	18104	OVER
GO:0044271	cellular nitrogen compound biosynthetic process	P	2.35395e-15	6.28931e-18	372	2145	1825	18314	OVER
GO:0003723	RNA binding	F	2.65781e-15	7.49567e-18	143	561	2054	19898	OVER
GO:0044260	cellular macromolecule metabolic process	P	3.45739e-15	1.02639e-17	798	5616	1399	14843	OVER
GO:0003676	nucleic acid binding	F	4.93309e-15	1.5377e-17	472	2930	1725	17529	OVER
GO:0034645	cellular macromolecule biosynthetic process	P	4.84925e-14	1.58355e-16	379	2248	1818	18211	OVER
GO:0009059	macromolecule biosynthetic process	P	1.10639e-13	3.7772e-16	383	2294	1814	18165	OVER
GO:0043170	macromolecule metabolic process	P	3.38416e-13	1.20558e-15	857	6244	1340	14215	OVER
GO:0034470	ncRNA processing	P	1.63267e-12	6.05859e-15	58	140	2139	20319	OVER
GO:0016070	RNA metabolic process	P	5.42659e-11	2.09428e-13	288	1676	1909	18783	OVER
GO:0016072	rRNA metabolic process	P	6.96513e-11	2.79143e-13	39	72	2158	20387	OVER
GO:0034660	ncRNA metabolic process	P	3.1689e-10	1.31705e-12	70	226	2127	20233	OVER
GO:0006364	rRNA processing	P	3.30403e-10	1.42225e-12	37	69	2160	20390	OVER
GO:0044249	cellular biosynthetic process	P	4.52473e-09	2.01487e-11	486	3332	1711	17127	OVER
GO:0006139	nucleobase-containing compound metabolic process	P	1.52676e-08	7.0253e-11	451	3075	1746	17384	OVER
GO:0046483	heterocycle metabolic process	P	1.13943e-07	5.41216e-10	484	3401	1713	17058	OVER
GO:0019843	rRNA binding	F	1.14459e-07	5.60658e-10	25	40	2172	20419	OVER
GO:0044237	cellular metabolic process	P	2.67658e-07	1.37325e-09	1010	8031	1187	12428	OVER
GO:0006725	cellular aromatic compound metabolic process	P	2.67658e-07	1.39054e-09	487	3449	1710	17010	OVER
GO:1901360	organic cyclic compound metabolic process	P	8.35804e-07	4.46622e-09	496	3559	1701	16900	OVER
GO:0044267	cellular protein metabolic process	P	1.81527e-06	1e-08	419	2937	1778	17522	OVER
GO:1901576	organic substance biosynthetic process	P	1.86116e-06	1.04979e-08	493	3557	1704	16902	OVER
GO:0044822	poly(A) RNA binding	F	2.10364e-06	1.21778e-08	18	23	2179	20436	OVER
GO:0009058	biosynthetic process	P	3.28033e-06	1.94765e-08	512	3736	1685	16723	OVER
GO:0051179	localization	P	3.38859e-06	2.06223e-08	176	2432	2021	18027	UNDER
GO:0044699	single-organism process	P	4.95559e-06	3.08943e-08	614	6903	1583	13556	UNDER
GO:0044763	single-organism cellular process	P	5.14085e-06	3.28123e-08	438	5154	1759	15305	UNDER
GO:0051234	establishment of localization	P	1.21649e-05	7.94503e-08	175	2382	2022	18077	UNDER
GO:0006810	transport	P	1.60444e-05	1.07169e-07	174	2366	2023	18093	UNDER
GO:0044710	single-organism metabolic process	P	2.45985e-05	1.69665e-07	410	4814	1787	15645	UNDER
GO:0002181	cytoplasmic translation	P	2.45985e-05	1.71609e-07	12	10	2185	20449	OVER
GO:0003729	mRNA binding	F	4.93586e-05	3.51672e-07	13	14	2184	20445	OVER
GO:0019538	protein metabolic process	P	6.10869e-05	4.44301e-07	468	3458	1729	17001	OVER
GO:0044238	primary metabolic process	P	9.62222e-05	7.14133e-07	982	8024	1215	12435	OVER
GO:0005975	carbohydrate metabolic process	P	0.00010948	8.3482e-07	74	1179	2123	19280	UNDER
GO:0009987	cellular process	P	0.00010948	8.45e-07	1158	9652	1039	10807	OVER
GO:0042273	ribosomal large subunit biogenesis	P	0.000115141	9.05815e-07	18	34	2179	20425	OVER
GO:0071704	organic substance metabolic process	P	0.000134082	1.07472e-06	1054	8700	1143	11759	OVER
GO:0044262	cellular carbohydrate metabolic process	P	0.00017207	1.40476e-06	27	581	2170	19878	UNDER
GO:0005976	polysaccharide metabolic process	P	0.000212304	1.76473e-06	21	495	2176	19964	UNDER
GO:0006793	phosphorus metabolic process	P	0.000235	1.98827e-06	203	2589	1994	17870	UNDER
GO:0042255	ribosome assembly	P	0.000235074	2.0238e-06	14	21	2183	20438	OVER
GO:0006796	phosphate-containing compound metabolic process	P	0.00026422	2.31394e-06	203	2584	1994	17875	UNDER
GO:0006073	cellular glucan metabolic process	P	0.000276465	2.46221e-06	16	417	2181	20042	UNDER
GO:0044042	glucan metabolic process	P	0.000276682	2.50521e-06	16	420	2181	20039	UNDER
GO:0009451	RNA modification	P	0.000298823	2.75e-06	30	96	2167	20363	OVER
GO:0044264	cellular polysaccharide metabolic process	P	0.00034614	3.23688e-06	19	456	2178	20003	UNDER
GO:0016192	vesicle-mediated transport	P	0.000425842	4.0454e-06	12	350	2185	20109	UNDER
GO:0044723	single-organism carbohydrate metabolic process	P	0.000442016	4.26467e-06	45	794	2152	19665	UNDER
GO:1901564	organonitrogen compound metabolic process	P	0.000522067	5.11451e-06	381	2802	1816	17657	OVER
GO:0000413	protein peptidyl-prolyl isomerization	P	0.000713083	7.09167e-06	18	41	2179	20418	OVER
GO:0090305	nucleic acid phosphodiester bond hydrolysis	P	0.000781614	7.88923e-06	37	139	2160	20320	OVER
GO:0005215	transporter activity	F	0.000809341	8.28923e-06	89	1299	2108	19160	UNDER
GO:0071806	protein transmembrane transport	P	0.000870944	9.04944e-06	15	29	2182	20430	OVER
GO:0044255	cellular lipid metabolic process	P	0.00106413	1.12146e-05	34	638	2163	19821	UNDER
GO:0003755	peptidyl-prolyl cis-trans isomerase activity	F	0.00111129	1.18998e-05	18	43	2179	20416	OVER
GO:0006629	lipid metabolic process	P	0.00111129	1.20416e-05	46	785	2151	19674	UNDER
GO:0042274	ribosomal small subunit biogenesis	P	0.00115624	1.27002e-05	14	26	2183	20433	OVER
GO:0004518	nuclease activity	F	0.00123254	1.37213e-05	42	175	2155	20284	OVER
GO:0016859	cis-trans isomerase activity	F	0.00172326	1.94401e-05	18	45	2179	20414	OVER
GO:0018208	peptidyl-proline modification	P	0.00215361	2.46145e-05	18	46	2179	20413	OVER
GO:0006281	DNA repair	P	0.00215966	2.50042e-05	41	175	2156	20284	OVER
GO:0043414	macromolecule methylation	P	0.00256868	3.01211e-05	27	93	2170	20366	OVER
GO:0006812	cation transport	P	0.00268491	3.18826e-05	30	566	2167	19893	UNDER
GO:0016310	phosphorylation	P	0.00315316	3.7911e-05	147	1899	2050	18560	UNDER
GO:0005984	disaccharide metabolic process	P	0.0035874	4.36644e-05	16	374	2181	20085	UNDER
GO:0005982	starch metabolic process	P	0.00371483	4.57668e-05	15	362	2182	20097	UNDER
GO:0000470	maturation of LSU-rRNA	P	0.00386183	4.86389e-05	8	8	2189	20451	OVER
GO:0006974	cellular response to DNA damage stimulus	P	0.00386183	4.87243e-05	41	180	2156	20279	OVER
GO:0030515	snoRNA binding	F	0.0041966	5.35709e-05	6	3	2191	20456	OVER
GO:0009966	regulation of signal transduction	P	0.00460795	6.00576e-05	1	125	2196	20334	UNDER
GO:0005985	sucrose metabolic process	P	0.00460795	6.01899e-05	15	357	2182	20102	UNDER
GO:0023051	regulation of signaling	P	0.00480425	6.41803e-05	1	128	2196	20331	UNDER
GO:0010646	regulation of cell communication	P	0.00480425	6.41803e-05	1	128	2196	20331	UNDER
GO:0009311	oligosaccharide metabolic process	P	0.00522894	7.06298e-05	18	395	2179	20064	UNDER
GO:0065002	intracellular protein transmembrane transport	P	0.00667965	9.12168e-05	12	24	2185	20435	OVER
GO:0006259	DNA metabolic process	P	0.00714013	9.8565e-05	112	694	2085	19765	OVER
GO:0022857	transmembrane transporter activity	F	0.00735534	0.00010311	68	996	2129	19463	UNDER
GO:0022890	inorganic cation transmembrane transporter activity	F	0.00735534	0.000103719	15	345	2182	20114	UNDER
GO:0004553	hydrolase activity	hydrolyzing O-glycosyl compounds	F	0.00765294	0.000109052	20	416	2177	20043	UNDER
GO:0008152	metabolic process	P	0.00771171	0.000111445	1213	10407	984	10052	OVER
GO:0022618	ribonucleoprotein complex assembly	P	0.00771171	0.000112179	25	91	2172	20368	OVER
GO:0007154	cell communication	P	0.00829317	0.000121868	56	854	2141	19605	UNDER
GO:0071826	ribonucleoprotein complex subunit organization	P	0.00861802	0.000127921	25	92	2172	20367	OVER
GO:0034062	RNA polymerase activity	F	0.00889951	0.00013342	18	54	2179	20405	OVER
GO:0018193	peptidyl-amino acid modification	P	0.00907743	0.000137435	47	230	2150	20229	OVER
GO:1901135	carbohydrate derivative metabolic process	P	0.00998869	0.000152714	61	905	2136	19554	UNDER
GO:0070925	organelle assembly	P	0.0104435	0.000161218	18	55	2179	20404	OVER
GO:0044743	intracellular protein transmembrane import	P	0.0114525	0.000178494	11	22	2186	20437	OVER
GO:0000462	maturation of SSU-rRNA from tricistronic rRNA transcript (SSU-rRNA	5.8S rRNA	LSU-rRNA)	P	0.0116561	0.000183397	10	18	2187	20441	OVER
GO:0006811	ion transport	P	0.0121358	0.000192747	48	749	2149	19710	UNDER
GO:0090501	RNA phosphodiester bond hydrolysis	P	0.0125181	0.000200675	20	67	2177	20392	OVER
GO:0003899	DNA-directed RNA polymerase activity	F	0.0129176	0.000208997	15	41	2182	20418	OVER
GO:0043933	macromolecular complex subunit organization	P	0.0131938	0.000215425	84	499	2113	19960	OVER
GO:0006457	protein folding	P	0.0195931	0.000322819	44	219	2153	20240	OVER
GO:0045893	positive regulation of transcription	DNA-templated	P	0.0196954	0.000333814	8	12	2189	20447	OVER
GO:0000027	ribosomal large subunit assembly	P	0.0196954	0.000333814	8	12	2189	20447	OVER
GO:0044765	single-organism transport	P	0.0196954	0.000334292	59	864	2138	19595	UNDER
GO:0007165	signal transduction	P	0.0196954	0.000336199	52	782	2145	19677	UNDER
GO:0000463	maturation of LSU-rRNA from tricistronic rRNA transcript (SSU-rRNA	5.8S rRNA	LSU-rRNA)	P	0.0215963	0.000371852	5	3	2192	20456	OVER
GO:0035196	production of miRNAs involved in gene silencing by miRNA	P	0.0234291	0.000406889	4	1	2193	20458	OVER
GO:1902578	single-organism localization	P	0.0239036	0.000418677	62	894	2135	19565	UNDER
GO:0023052	signaling	P	0.0246391	0.000442035	53	787	2144	19672	UNDER
GO:0044700	single organism signaling	P	0.0246391	0.000442066	53	786	2144	19673	UNDER
GO:0006996	organelle organization	P	0.0246391	0.000442532	96	603	2101	19856	OVER
GO:0072509	divalent inorganic cation transmembrane transporter activity	F	0.0256303	0.000464137	0	80	2197	20379	UNDER
GO:0072511	divalent inorganic cation transport	P	0.0264412	0.000486672	0	82	2197	20377	UNDER
GO:0070838	divalent metal ion transport	P	0.0264412	0.000486672	0	82	2197	20377	UNDER
GO:0003713	transcription coactivator activity	F	0.0266029	0.000493598	8	13	2189	20446	OVER
GO:0004519	endonuclease activity	F	0.0274781	0.000513914	26	106	2171	20353	OVER
GO:0016893	endonuclease activity	active with either ribo- or deoxyribonucleic acids and producing 5'-phosphomonoesters	F	0.0285483	0.000538167	16	51	2181	20408	OVER
GO:1902582	single-organism intracellular transport	P	0.0288503	0.000548143	23	89	2174	20370	OVER
GO:0005506	iron ion binding	F	0.0310367	0.00059429	21	399	2176	20060	UNDER
GO:0019637	organophosphate metabolic process	P	0.0325135	0.000627394	55	804	2142	19655	UNDER
GO:0022892	substrate-specific transporter activity	F	0.0346562	0.000673885	56	813	2141	19646	UNDER
GO:0019104	DNA N-glycosylase activity	F	0.0354363	0.000710095	8	14	2189	20445	OVER
GO:0072655	establishment of protein localization to mitochondrion	P	0.0354363	0.000710095	8	14	2189	20445	OVER
GO:0070585	protein localization to mitochondrion	P	0.0354363	0.000710095	8	14	2189	20445	OVER
GO:0006626	protein targeting to mitochondrion	P	0.0354363	0.000710095	8	14	2189	20445	OVER
GO:0071554	cell wall organization or biogenesis	P	0.0399531	0.000806534	17	342	2180	20117	UNDER
GO:0006633	fatty acid biosynthetic process	P	0.0402177	0.000817847	6	186	2191	20273	UNDER
GO:0030490	maturation of SSU-rRNA	P	0.0402244	0.000823953	10	23	2187	20436	OVER
GO:0016757	transferase activity	transferring glycosyl groups	F	0.0419604	0.000870225	45	677	2152	19782	UNDER
GO:0090502	RNA phosphodiester bond hydrolysis	endonucleolytic	P	0.0419604	0.000871969	14	43	2183	20416	OVER
GO:0098660	inorganic ion transmembrane transport	P	0.0430499	0.000901	15	311	2182	20148	UNDER
GO:0000460	maturation of 5.8S rRNA	P	0.0459944	0.000969453	7	11	2190	20448	OVER
GO:0022891	substrate-specific transmembrane transporter activity	F	0.0470694	0.000999098	49	722	2148	19737	UNDER
GO:1901363	heterocyclic compound binding	F	0.0474412	0.00101403	802	6752	1395	13707	OVER
GO:0003677	DNA binding	F	0.0480916	0.00103507	195	1416	2002	19043	OVER
GO:0016891	endoribonuclease activity	producing 5'-phosphomonoesters	F	0.0483732	0.00104831	14	44	2183	20415	OVER
GO:1901136	carbohydrate derivative catabolic process	P	0.0485654	0.00105997	0	72	2197	20387	UNDER
GO:0006997	nucleus organization	P	0.0485654	0.00106689	10	24	2187	20435	OVER
GO:0097159	organic cyclic compound binding	F	0.0498662	0.00110287	802	6755	1395	13704	OVER
Cluster 23
GO-ID	Term	Category	FDR	P-Value	#Test	#Ref	#notAnnotTest	#notAnnotRef	Over/Under
GO:0016192	vesicle-mediated transport	P	5.1272e-13	7.61051e-17	125	237	3642	18652	OVER
GO:0042254	ribosome biogenesis	P	6.83123e-11	2.02797e-14	33	524	3734	18365	UNDER
GO:0003735	structural constituent of ribosome	F	1.64133e-09	7.30889e-13	21	394	3746	18495	UNDER
GO:0022613	ribonucleoprotein complex biogenesis	P	7.55791e-09	4.48741e-12	47	590	3720	18299	UNDER
GO:0015074	DNA integration	P	1.11025e-08	8.23997e-12	121	277	3646	18612	OVER
GO:0051641	cellular localization	P	6.07073e-08	5.40662e-11	152	398	3615	18491	OVER
GO:0008104	protein localization	P	7.91113e-08	8.21996e-11	154	407	3613	18482	OVER
GO:0033036	macromolecule localization	P	2.06449e-07	2.59386e-10	172	484	3595	18405	OVER
GO:0034613	cellular protein localization	P	2.06449e-07	2.75797e-10	133	340	3634	18549	OVER
GO:0070727	cellular macromolecule localization	P	4.10204e-07	6.08882e-10	134	348	3633	18541	OVER
GO:0045184	establishment of protein localization	P	4.64803e-07	7.58918e-10	141	376	3626	18513	OVER
GO:0046907	intracellular transport	P	8.40421e-07	1.51638e-09	129	336	3638	18553	OVER
GO:0051649	establishment of localization in cell	P	8.40421e-07	1.62171e-09	131	345	3636	18544	OVER
GO:0048193	Golgi vesicle transport	P	8.63497e-07	1.79441e-09	40	53	3727	18836	OVER
GO:0005198	structural molecule activity	F	1.26843e-06	2.82418e-09	43	500	3724	18389	UNDER
GO:0015031	protein transport	P	2.8039e-06	6.6591e-09	135	369	3632	18520	OVER
GO:0006886	intracellular protein transport	P	8.60111e-06	2.17039e-08	113	298	3654	18591	OVER
GO:0003824	catalytic activity	F	0.000412483	1.10208e-06	1589	8787	2178	10102	UNDER
GO:0044085	cellular component biogenesis	P	0.000644689	1.81818e-06	134	1013	3633	17876	UNDER
GO:0051179	localization	P	0.00131059	3.89072e-06	518	2090	3249	16799	OVER
GO:0008152	metabolic process	P	0.00185229	5.77379e-06	1805	9815	1962	9074	UNDER
GO:0051234	establishment of localization	P	0.00326421	1.06793e-05	505	2052	3262	16837	OVER
GO:0006888	ER to Golgi vesicle-mediated transport	P	0.00326421	1.1144e-05	20	25	3747	18864	OVER
GO:0006810	transport	P	0.00474619	1.69079e-05	500	2040	3267	16849	OVER
GO:0071702	organic substance transport	P	0.00505939	1.87747e-05	193	679	3574	18210	OVER
GO:0046906	tetrapyrrole binding	F	0.0061885	2.38832e-05	42	397	3725	18492	UNDER
GO:0006412	translation	P	0.00638855	2.56035e-05	81	647	3686	18242	UNDER
GO:0006891	intra-Golgi vesicle-mediated transport	P	0.00664565	2.76203e-05	14	13	3753	18876	OVER
GO:0019941	modification-dependent protein catabolic process	P	0.00983899	4.23528e-05	73	204	3694	18685	OVER
GO:0043531	ADP binding	F	0.0134792	6.00231e-05	87	261	3680	18628	OVER
GO:0043632	modification-dependent macromolecule catabolic process	P	0.0143754	6.62779e-05	73	207	3694	18682	OVER
GO:0010256	endomembrane system organization	P	0.0143754	6.82815e-05	17	22	3750	18867	OVER
GO:0016491	oxidoreductase activity	F	0.0152894	7.5495e-05	246	1591	3521	17298	UNDER
GO:0006511	ubiquitin-dependent protein catabolic process	P	0.0152894	7.71618e-05	71	202	3696	18687	OVER
GO:0008270	zinc ion binding	F	0.0158281	8.22299e-05	297	1156	3470	17733	OVER
GO:0043043	peptide biosynthetic process	P	0.0161089	8.608e-05	85	654	3682	18235	UNDER
GO:0055114	oxidation-reduction process	P	0.0163462	8.98512e-05	248	1598	3519	17291	UNDER
GO:0006259	DNA metabolic process	P	0.0163462	9.22005e-05	176	630	3591	18259	OVER
GO:0019684	photosynthesis	light reaction	P	0.0204277	0.000118254	1	68	3766	18821	UNDER
GO:0044265	cellular macromolecule catabolic process	P	0.0269893	0.000160245	100	322	3667	18567	OVER
GO:0019843	rRNA binding	F	0.0273657	0.000166542	1	64	3766	18825	UNDER
GO:0043604	amide biosynthetic process	P	0.0274841	0.000176945	91	679	3676	18210	UNDER
GO:0006029	proteoglycan metabolic process	P	0.0274841	0.000183581	9	6	3758	18883	OVER
GO:0030166	proteoglycan biosynthetic process	P	0.0274841	0.000183581	9	6	3758	18883	OVER
GO:0007030	Golgi organization	P	0.0274841	0.000183581	9	6	3758	18883	OVER
GO:0003774	motor activity	F	0.0349509	0.000238643	5	104	3762	18785	UNDER
GO:0009058	biosynthetic process	P	0.0364336	0.000254175	627	3621	3140	15268	UNDER
GO:0006887	exocytosis	P	0.0451531	0.000321708	27	56	3740	18833	OVER
Cluster 24
GO-ID	Term	Category	FDR	P-Value	#Test	#Ref	#notAnnotTest	#notAnnotRef	Over/Under
GO:0004197	cysteine-type endopeptidase activity	F	1.27e-07	1.88518e-11	7	20	91	22538	OVER
GO:0008234	cysteine-type peptidase activity	F	0.00325891	1.07571e-06	7	116	91	22442	OVER
GO:0051603	proteolysis involved in cellular protein catabolic process	P	0.00325891	1.51572e-06	10	316	88	22242	OVER
GO:0044257	cellular protein catabolic process	P	0.00325891	1.93493e-06	10	325	88	22233	OVER
GO:0030163	protein catabolic process	P	0.0104562	7.76031e-06	10	382	88	22176	OVER
GO:0044265	cellular macromolecule catabolic process	P	0.0165129	1.47065e-05	10	412	88	22146	OVER
GO:0044248	cellular catabolic process	P	0.0186243	1.93514e-05	14	845	84	21713	OVER
Cluster 25
GO-ID	Term	Category	FDR	P-Value	#Test	#Ref	#notAnnotTest	#notAnnotRef	Over/Under
GO:0003676	nucleic acid binding	F	3.88141e-06	5.76133e-10	47	3355	611	18643	UNDER
GO:0003723	RNA binding	F	5.07389e-06	1.50627e-09	0	704	658	21294	UNDER
GO:0034641	cellular nitrogen compound metabolic process	P	5.81015e-05	2.58727e-08	78	4457	580	17541	UNDER
GO:0016773	phosphotransferase activity	alcohol group as acceptor	F	7.21299e-05	4.28261e-08	85	1506	573	20492	OVER
GO:0006518	peptide metabolic process	P	0.000105999	7.86695e-08	3	829	655	21169	UNDER
GO:0016301	kinase activity	F	0.000131867	1.17442e-07	92	1719	566	20279	OVER
GO:0043043	peptide biosynthetic process	P	0.000140565	1.46052e-07	2	737	656	21261	UNDER
GO:0004674	protein serine/threonine kinase activity	F	0.000152988	1.9594e-07	52	770	606	21228	OVER
GO:0006412	translation	P	0.000152988	2.18e-07	2	726	656	21272	UNDER
GO:0022613	ribonucleoprotein complex biogenesis	P	0.000152988	2.27086e-07	1	636	657	21362	UNDER
GO:0044710	single-organism metabolic process	P	0.00021617	3.53e-07	208	5016	450	16982	OVER
GO:0010467	gene expression	P	0.000328712	6.02515e-07	35	2430	623	19568	UNDER
GO:0006796	phosphate-containing compound metabolic process	P	0.000328712	6.65528e-07	125	2662	533	19336	OVER
GO:0006793	phosphorus metabolic process	P	0.000328712	6.83089e-07	125	2667	533	19331	OVER
GO:0004672	protein kinase activity	F	0.000669011	1.48956e-06	73	1332	585	20666	OVER
GO:0006468	protein phosphorylation	P	0.000788847	1.87347e-06	72	1310	586	20688	OVER
GO:0042254	ribosome biogenesis	P	0.000893973	2.25583e-06	1	556	657	21442	UNDER
GO:0043604	amide biosynthetic process	P	0.00111863	2.98878e-06	4	766	654	21232	UNDER
GO:0043603	cellular amide metabolic process	P	0.00113332	3.36283e-06	6	886	652	21112	UNDER
GO:1901566	organonitrogen compound biosynthetic process	P	0.00113332	3.36446e-06	14	1336	644	20662	UNDER
GO:0006396	RNA processing	P	0.00131787	4.108e-06	0	437	658	21561	UNDER
GO:0090304	nucleic acid metabolic process	P	0.00205522	6.86745e-06	45	2713	613	19285	UNDER
GO:0006139	nucleobase-containing compound metabolic process	P	0.00205522	7.0165e-06	63	3463	595	18535	UNDER
GO:0016310	phosphorylation	P	0.00243253	8.66567e-06	94	1952	564	20046	OVER
GO:0004385	guanylate kinase activity	F	0.00261587	1.00954e-05	4	2	654	21996	OVER
GO:0046710	GDP metabolic process	P	0.00261587	1.00954e-05	4	2	654	21996	OVER
GO:0016740	transferase activity	F	0.00267077	1.07037e-05	166	4007	492	17991	OVER
GO:0009069	serine family amino acid metabolic process	P	0.00329529	1.36957e-05	53	922	605	21076	OVER
GO:0006464	cellular protein modification process	P	0.00335945	1.49597e-05	105	2288	553	19710	OVER
GO:0036211	protein modification process	P	0.00335945	1.49597e-05	105	2288	553	19710	OVER
GO:0006725	cellular aromatic compound metabolic process	P	0.00477115	2.19542e-05	75	3861	583	18137	UNDER
GO:0003824	catalytic activity	F	0.00521051	2.4751e-05	355	10021	303	11977	OVER
GO:0016772	transferase activity	transferring phosphorus-containing groups	F	0.00521051	2.55228e-05	93	1981	565	20017	OVER
GO:0044763	single-organism cellular process	P	0.00688024	3.47229e-05	209	5383	449	16615	OVER
GO:0044271	cellular nitrogen compound biosynthetic process	P	0.00731541	3.93557e-05	42	2475	616	19523	UNDER
GO:0009755	hormone-mediated signaling pathway	P	0.00731541	3.9474e-05	18	190	640	21808	OVER
GO:0046483	heterocycle metabolic process	P	0.00731541	4.01766e-05	75	3810	583	18188	UNDER
GO:0032870	cellular response to hormone stimulus	P	0.00745505	4.20502e-05	18	191	640	21807	OVER
GO:0044699	single-organism process	P	0.00765284	4.43017e-05	268	7249	390	14749	OVER
GO:0071495	cellular response to endogenous stimulus	P	0.00802616	4.76542e-05	18	193	640	21805	OVER
GO:0009725	response to hormone	P	0.00997468	6.07038e-05	24	315	634	21683	OVER
GO:0003735	structural constituent of ribosome	F	0.0152977	9.53693e-05	1	414	657	21584	UNDER
GO:0009719	response to endogenous stimulus	P	0.0169913	0.00010845	24	318	634	21680	OVER
GO:0048443	stamen development	P	0.0191644	0.000128009	6	22	652	21976	OVER
GO:0048466	androecium development	P	0.0191644	0.000128009	6	22	652	21976	OVER
GO:0043412	macromolecule modification	P	0.0223699	0.000152741	105	2420	553	19578	OVER
GO:0044085	cellular component biogenesis	P	0.027154	0.000189437	14	1133	644	20865	UNDER
GO:0046037	GMP metabolic process	P	0.0277475	0.000197696	4	7	654	21991	OVER
GO:0071310	cellular response to organic substance	P	0.031608	0.000231875	18	221	640	21777	OVER
GO:0071229	cellular response to acid chemical	P	0.031608	0.000234585	10	78	648	21920	OVER
GO:1901360	organic cyclic compound metabolic process	P	0.0316442	0.000239551	83	3972	575	18026	UNDER
GO:0034645	cellular macromolecule biosynthetic process	P	0.033443	0.000258132	48	2579	610	19419	UNDER
GO:1901068	guanosine-containing compound metabolic process	P	0.0354605	0.000278968	6	26	652	21972	OVER
GO:0016308	1-phosphatidylinositol-4-phosphate 5-kinase activity	F	0.0361479	0.000289741	4	8	654	21990	OVER
GO:0034660	ncRNA metabolic process	P	0.0392558	0.000320479	0	296	658	21702	UNDER
GO:0070887	cellular response to chemical stimulus	P	0.0393397	0.000328434	23	331	635	21667	OVER
GO:0042221	response to chemical	P	0.0393397	0.000332843	39	701	619	21297	OVER
GO:0044249	cellular biosynthetic process	P	0.0441536	0.000385447	78	3740	580	18258	UNDER
GO:0046777	protein autophosphorylation	P	0.0441536	0.00038668	7	40	651	21958	OVER
Cluster 26
GO-ID	Term	Category	FDR	P-Value	#Test	#Ref	#notAnnotTest	#notAnnotRef	Over/Under
GO:0010467	gene expression	P	1.77758e-06	2.63853e-10	421	2044	2501	17690	OVER
GO:1901566	organonitrogen compound biosynthetic process	P	3.49985e-06	1.41493e-09	250	1100	2672	18634	OVER
GO:0006412	translation	P	3.49985e-06	1.93069e-09	151	577	2771	19157	OVER
GO:0022613	ribonucleoprotein complex biogenesis	P	3.49985e-06	2.07799e-09	136	501	2786	19233	OVER
GO:0043043	peptide biosynthetic process	P	4.16527e-06	3.54023e-09	152	587	2770	19147	OVER
GO:0043604	amide biosynthetic process	P	4.16527e-06	3.70961e-09	157	613	2765	19121	OVER
GO:0006396	RNA processing	P	7.68753e-06	8.07206e-09	100	337	2822	19397	OVER
GO:0043603	cellular amide metabolic process	P	7.68753e-06	9.31589e-09	175	717	2747	19017	OVER
GO:0006518	peptide metabolic process	P	7.68753e-06	1.02698e-08	165	667	2757	19067	OVER
GO:0034641	cellular nitrogen compound metabolic process	P	1.88861e-05	2.8e-08	699	3836	2223	15898	OVER
GO:0003723	RNA binding	F	2.84023e-05	4.63745e-08	142	562	2780	19172	OVER
GO:0042254	ribosome biogenesis	P	6.9332e-05	1.23495e-07	116	441	2806	19293	OVER
GO:0044085	cellular component biogenesis	P	0.000250793	4.83942e-07	206	941	2716	18793	OVER
GO:0008654	phospholipid biosynthetic process	P	0.00030157	6.26685e-07	28	54	2894	19680	OVER
GO:0071840	cellular component organization or biogenesis	P	0.000407886	9.25e-07	343	1745	2579	17989	OVER
GO:0009247	glycolipid biosynthetic process	P	0.000407886	9.68705e-07	18	23	2904	19711	OVER
GO:0006399	tRNA metabolic process	P	0.000541434	1.36624e-06	47	131	2875	19603	OVER
GO:0019538	protein metabolic process	P	0.000666942	1.85134e-06	599	3327	2323	16407	OVER
GO:0003735	structural constituent of ribosome	F	0.000666942	1.88094e-06	88	327	2834	19407	OVER
GO:0006508	proteolysis	P	0.000895563	2.80417e-06	171	771	2751	18963	OVER
GO:0034660	ncRNA metabolic process	P	0.000895563	3.04221e-06	67	229	2855	19505	OVER
GO:0004298	threonine-type endopeptidase activity	F	0.000895563	3.05744e-06	20	32	2902	19702	OVER
GO:0070003	threonine-type peptidase activity	F	0.000895563	3.05744e-06	20	32	2902	19702	OVER
GO:0008233	peptidase activity	F	0.000907303	3.26841e-06	139	599	2783	19135	OVER
GO:0008380	RNA splicing	P	0.000907303	3.36686e-06	35	86	2887	19648	OVER
GO:0006397	mRNA processing	P	0.000926553	3.57583e-06	42	116	2880	19618	OVER
GO:0005488	binding	F	0.00128806	5.16217e-06	1804	11303	1118	8431	OVER
GO:0000375	RNA splicing	via transesterification reactions	P	0.00143647	5.97017e-06	31	74	2891	19660	OVER
GO:0016071	mRNA metabolic process	P	0.00173876	7.48464e-06	51	161	2871	19573	OVER
GO:0000377	RNA splicing	via transesterification reactions with bulged adenosine as nucleophile	P	0.00239631	1.10372e-05	30	73	2892	19661	OVER
GO:0006661	phosphatidylinositol biosynthetic process	P	0.00239631	1.11581e-05	15	20	2907	19714	OVER
GO:0044271	cellular nitrogen compound biosynthetic process	P	0.00239631	1.13822e-05	396	2121	2526	17613	OVER
GO:0044249	cellular biosynthetic process	P	0.00283202	1.38976e-05	576	3242	2346	16492	OVER
GO:0046467	membrane lipid biosynthetic process	P	0.00283202	1.42925e-05	18	30	2904	19704	OVER
GO:0006807	nitrogen compound metabolic process	P	0.00309595	1.60841e-05	859	5051	2063	14683	OVER
GO:1901576	organic substance biosynthetic process	P	0.00323739	1.72994e-05	607	3443	2315	16291	OVER
GO:0070011	peptidase activity	acting on L-amino acid peptides	F	0.00399747	2.19543e-05	127	558	2795	19176	OVER
GO:0006506	GPI anchor biosynthetic process	P	0.00512301	2.88963e-05	11	11	2911	19723	OVER
GO:0043170	macromolecule metabolic process	P	0.00642239	3.71788e-05	1013	6088	1909	13646	OVER
GO:0009451	RNA modification	P	0.00817274	4.85245e-05	33	93	2889	19641	OVER
GO:0006497	protein lipidation	P	0.00881488	5.4954e-05	12	15	2910	19719	OVER
GO:0042158	lipoprotein biosynthetic process	P	0.00881488	5.4954e-05	12	15	2910	19719	OVER
GO:0016070	RNA metabolic process	P	0.00908602	5.80052e-05	312	1652	2610	18082	OVER
GO:0000398	mRNA splicing	via spliceosome	P	0.00908602	6.00396e-05	28	72	2894	19662	OVER
GO:1901360	organic cyclic compound metabolic process	P	0.00908602	6.06904e-05	602	3453	2320	16281	OVER
GO:0046474	glycerophospholipid biosynthetic process	P	0.00977347	6.67329e-05	18	35	2904	19699	OVER
GO:0008652	cellular amino acid biosynthetic process	P	0.0112256	7.83141e-05	52	183	2870	19551	OVER
GO:0004175	endopeptidase activity	F	0.0122208	8.70714e-05	85	350	2837	19384	OVER
GO:0044238	primary metabolic process	P	0.0138239	0.000100544	1258	7748	1664	11986	OVER
GO:0045229	external encapsulating structure organization	P	0.0143857	0.000106766	15	253	2907	19481	UNDER
GO:0006505	GPI anchor metabolic process	P	0.0166371	0.000125945	11	14	2911	19720	OVER
GO:0071704	organic substance metabolic process	P	0.0168288	0.00013125	1354	8400	1568	11334	OVER
GO:0090304	nucleic acid metabolic process	P	0.0168288	0.000132392	420	2338	2502	17396	OVER
GO:0003006	developmental process involved in reproduction	P	0.0214066	0.000171583	53	194	2869	19540	OVER
GO:0006414	translational elongation	P	0.0236922	0.00019342	22	54	2900	19680	OVER
GO:0009058	biosynthetic process	P	0.0247844	0.000207991	622	3626	2300	16108	OVER
GO:0009834	plant-type secondary cell wall biogenesis	P	0.0247844	0.000209694	8	7	2914	19727	OVER
GO:0000003	reproduction	P	0.025081	0.000215927	73	297	2849	19437	OVER
GO:0046483	heterocycle metabolic process	P	0.0261278	0.000230988	572	3313	2350	16421	OVER
GO:1901564	organonitrogen compound metabolic process	P	0.0261278	0.000232695	476	2707	2446	17027	OVER
GO:0034470	ncRNA processing	P	0.0281925	0.000255402	44	154	2878	19580	OVER
GO:0002097	tRNA wobble base modification	P	0.0281925	0.000271263	6	3	2916	19731	OVER
GO:0006725	cellular aromatic compound metabolic process	P	0.0281925	0.000275749	578	3358	2344	16376	OVER
GO:0031126	snoRNA 3'-end processing	P	0.0281925	0.000276192	4	0	2918	19734	OVER
GO:0043144	snoRNA processing	P	0.0281925	0.000276192	4	0	2918	19734	OVER
GO:0016074	snoRNA metabolic process	P	0.0281925	0.000276192	4	0	2918	19734	OVER
GO:0016705	oxidoreductase activity	acting on paired donors	with incorporation or reduction of molecular oxygen	F	0.0285552	0.000283984	32	403	2890	19331	UNDER
GO:0061458	reproductive system development	P	0.0289619	0.000296626	47	168	2875	19566	OVER
GO:0048608	reproductive structure development	P	0.0289619	0.000296626	47	168	2875	19566	OVER
GO:0009059	macromolecule biosynthetic process	P	0.031221	0.000324398	405	2272	2517	17462	OVER
GO:0022414	reproductive process	P	0.0358807	0.000379936	71	295	2851	19439	OVER
GO:0042157	lipoprotein metabolic process	P	0.0358807	0.000383466	12	20	2910	19714	OVER
GO:0045017	glycerolipid biosynthetic process	P	0.0359112	0.000389122	20	49	2902	19685	OVER
GO:0034645	cellular macromolecule biosynthetic process	P	0.0376197	0.000413219	397	2230	2525	17504	OVER
GO:0090407	organophosphate biosynthetic process	P	0.0383224	0.000426626	57	223	2865	19511	OVER
GO:0008033	tRNA processing	P	0.0410449	0.000463027	23	62	2899	19672	OVER
GO:0016874	ligase activity	F	0.0428673	0.000489948	70	293	2852	19441	OVER
GO:0044042	glucan metabolic process	P	0.0434715	0.000503306	33	403	2889	19331	UNDER
GO:0006448	regulation of translational elongation	P	0.0455154	0.000533727	20	51	2902	19683	OVER
GO:0043933	macromolecular complex subunit organization	P	0.046568	0.000552982	104	479	2818	19255	OVER
GO:0071555	cell wall organization	P	0.047003	0.000565124	15	233	2907	19501	UNDER
Cluster 27
GO-ID	Term	Category	FDR	P-Value	#Test	#Ref	#notAnnotTest	#notAnnotRef	Over/Under
GO:0016491	oxidoreductase activity	F	0.0485412	7.20517e-06	32	1805	139	20680	OVER
Cluster 28
GO-ID	Term	Category	FDR	P-Value	#Test	#Ref	#notAnnotTest	#notAnnotRef	Over/Under
GO:0071840	cellular component organization or biogenesis	P	0.000252488	4.45204e-08	14	2074	468	20100	UNDER
GO:0044085	cellular component biogenesis	P	0.000252488	7.5e-08	3	1144	479	21030	UNDER
GO:0043604	amide biosynthetic process	P	0.0032385	1.47222e-06	1	769	481	21405	UNDER
GO:0022613	ribonucleoprotein complex biogenesis	P	0.0032385	1.92281e-06	0	637	482	21537	UNDER
GO:0043043	peptide biosynthetic process	P	0.0041293	3.20946e-06	1	738	481	21436	UNDER
GO:0072593	reactive oxygen species metabolic process	P	0.0041293	3.67757e-06	10	64	472	22110	OVER
GO:0006412	translation	P	0.00474006	4.92511e-06	1	727	481	21447	UNDER
GO:1901566	organonitrogen compound biosynthetic process	P	0.0048136	5.716e-06	8	1342	474	20832	UNDER
GO:0042254	ribosome biogenesis	P	0.00678142	9.05934e-06	0	557	482	21617	UNDER
GO:0005198	structural molecule activity	F	0.00916534	1.36045e-05	0	543	482	21631	UNDER
GO:0009311	oligosaccharide metabolic process	P	0.0176082	2.97864e-05	23	390	459	21784	OVER
GO:0042743	hydrogen peroxide metabolic process	P	0.0176082	3.13639e-05	7	36	475	22138	OVER
GO:0005984	disaccharide metabolic process	P	0.01813	3.64799e-05	22	368	460	21806	OVER
GO:0004420	hydroxymethylglutaryl-CoA reductase (NADPH) activity	F	0.01813	3.76755e-05	3	1	479	22173	OVER
GO:0043933	macromolecular complex subunit organization	P	0.0461383	0.000102728	1	582	481	21592	UNDER
Cluster 29
GO-ID	Term	Category	FDR	P-Value	#Test	#Ref	#notAnnotTest	#notAnnotRef	Over/Under
GO:0044264	cellular polysaccharide metabolic process	P	0.00186225	5.88806e-07	18	457	194	21987	OVER
GO:0006073	cellular glucan metabolic process	P	0.00186225	7.54125e-07	17	416	195	22028	OVER
GO:0044042	glucan metabolic process	P	0.00186225	8.29263e-07	17	419	195	22025	OVER
GO:0005976	polysaccharide metabolic process	P	0.00322756	1.91632e-06	18	498	194	21946	OVER
GO:0005985	sucrose metabolic process	P	0.00328603	2.48607e-06	15	357	197	22087	OVER
GO:0005982	starch metabolic process	P	0.00328603	2.92655e-06	15	362	197	22082	OVER
GO:0005984	disaccharide metabolic process	P	0.00425037	4.4163e-06	15	375	197	22069	OVER
GO:0009311	oligosaccharide metabolic process	P	0.00738776	8.77276e-06	15	398	197	22046	OVER
GO:0044262	cellular carbohydrate metabolic process	P	0.0135274	1.80713e-05	18	590	194	21854	OVER
Cluster 30
GO-ID	Term	Category	FDR	P-Value	#Test	#Ref	#notAnnotTest	#notAnnotRef	Over/Under
GO:0022402	cell cycle process	P	7.30768e-16	1.08471e-19	31	154	428	22043	OVER
GO:0007049	cell cycle	P	7.27618e-15	2.16006e-18	33	203	426	21994	OVER
GO:0000278	mitotic cell cycle	P	1.7628e-14	7.84978e-18	23	80	436	22117	OVER
GO:1903047	mitotic cell cycle process	P	3.81502e-14	2.26512e-17	22	74	437	22123	OVER
GO:0016168	chlorophyll binding	F	4.37244e-11	3.24509e-14	13	20	446	22177	OVER
GO:0009768	photosynthesis	light harvesting in photosystem I	P	2.55578e-10	2.27619e-13	11	12	448	22185	OVER
GO:0009765	photosynthesis	light harvesting	P	3.96243e-10	4.11712e-13	13	26	446	22171	OVER
GO:0031409	pigment binding	F	6.09237e-10	7.23452e-13	11	14	448	22183	OVER
GO:0006270	DNA replication initiation	P	1.21942e-09	1.62903e-12	10	10	449	22187	OVER
GO:0018298	protein-chromophore linkage	P	3.0546e-09	4.53407e-12	13	33	446	22164	OVER
GO:0051301	cell division	P	3.12639e-09	5.10469e-12	17	76	442	22121	OVER
GO:0051276	chromosome organization	P	6.85117e-09	1.22034e-11	22	155	437	22042	OVER
GO:0006261	DNA-dependent DNA replication	P	1e-08	1.9304e-11	14	48	445	22149	OVER
GO:0019684	photosynthesis	light reaction	P	4.33989e-08	9.01861e-11	14	55	445	22142	OVER
GO:0015979	photosynthesis	P	5.22036e-08	1.16232e-10	18	110	441	22087	OVER
GO:0000910	cytokinesis	P	2.14453e-07	5.09314e-10	11	31	448	22166	OVER
GO:0008017	microtubule binding	F	2.6147e-07	6.59789e-10	16	93	443	22104	OVER
GO:0007067	mitotic nuclear division	P	3.86472e-07	1e-09	12	44	447	22153	OVER
GO:0015631	tubulin binding	F	4.61e-07	1.30004e-09	16	98	443	22099	OVER
GO:0071103	DNA conformation change	P	1.20556e-06	3.57893e-09	16	106	443	22091	OVER
GO:0006996	organelle organization	P	1.34248e-06	4.18466e-09	40	659	419	21538	OVER
GO:0006260	DNA replication	P	1.98168e-06	6.47127e-09	16	111	443	22086	OVER
GO:0007017	microtubule-based process	P	5.98361e-06	2.0428e-08	19	177	440	22020	OVER
GO:0000280	nuclear division	P	1.04784e-05	3.73283e-08	13	78	446	22119	OVER
GO:0003677	DNA binding	F	1.05316e-05	3.90813e-08	66	1545	393	20652	OVER
GO:0003678	DNA helicase activity	F	4.21701e-05	1.62746e-07	9	34	450	22163	OVER
GO:0000070	mitotic sister chromatid segregation	P	6.18315e-05	2.47803e-07	7	16	452	22181	OVER
GO:0048285	organelle fission	P	6.32595e-05	2.62916e-07	13	94	446	22103	OVER
GO:0007059	chromosome segregation	P	0.000123681	5.32395e-07	9	40	450	22157	OVER
GO:0007018	microtubule-based movement	P	0.000132806	6.24e-07	11	69	448	22128	OVER
GO:0003777	microtubule motor activity	F	0.000132806	6.24e-07	11	69	448	22128	OVER
GO:0000819	sister chromatid segregation	P	0.000132806	6.30816e-07	7	19	452	22178	OVER
GO:0009262	deoxyribonucleotide metabolic process	P	0.000158	7.73934e-07	5	5	454	22192	OVER
GO:0009219	pyrimidine deoxyribonucleotide metabolic process	P	0.00016213	8.18231e-07	4	1	455	22196	OVER
GO:0032392	DNA geometric change	P	0.000182235	9.46747e-07	8	31	451	22166	OVER
GO:0006518	peptide metabolic process	P	0.00018699	9.99204e-07	1	831	458	21366	UNDER
GO:0006928	movement of cell or subcellular component	P	0.000300128	1.64832e-06	11	77	448	22120	OVER
GO:0019692	deoxyribose phosphate metabolic process	P	0.000396871	2.41527e-06	4	2	455	22195	OVER
GO:0009394	2'-deoxyribonucleotide metabolic process	P	0.000396871	2.41527e-06	4	2	455	22195	OVER
GO:0030261	chromosome condensation	P	0.000396871	2.41527e-06	4	2	455	22195	OVER
GO:0007076	mitotic chromosome condensation	P	0.000396871	2.41527e-06	4	2	455	22195	OVER
GO:0043603	cellular amide metabolic process	P	0.000429395	2.67695e-06	2	890	457	21307	UNDER
GO:0008092	cytoskeletal protein binding	F	0.000796581	5.08431e-06	16	190	443	22007	OVER
GO:0043043	peptide biosynthetic process	P	0.00105465	6.888e-06	1	738	458	21459	UNDER
GO:0098813	nuclear chromosome segregation	P	0.00143666	9.80946e-06	7	31	452	22166	OVER
GO:0032508	DNA duplex unwinding	P	0.00143666	9.80946e-06	7	31	452	22166	OVER
GO:0006412	translation	P	0.00152841	1.06628e-05	1	727	458	21470	UNDER
GO:0046906	tetrapyrrole binding	F	0.00171557	1.22232e-05	24	415	435	21782	OVER
GO:0003774	motor activity	F	0.00185651	1.35029e-05	11	98	448	22099	OVER
GO:0007052	mitotic spindle organization	P	0.00260422	1.93277e-05	4	5	455	22192	OVER
GO:0016043	cellular component organization	P	0.00264808	2.00463e-05	56	1482	403	20715	OVER
GO:0042254	ribosome biogenesis	P	0.0026778	2.08581e-05	0	557	459	21640	UNDER
GO:0000226	microtubule cytoskeleton organization	P	0.0026778	2.10663e-05	8	50	451	22147	OVER
GO:0033260	nuclear DNA replication	P	0.00406096	3.25503e-05	3	1	456	22196	OVER
GO:0043604	amide biosynthetic process	P	0.00450686	3.67934e-05	2	768	457	21429	UNDER
GO:0009416	response to light stimulus	P	0.0102776	8.60324e-05	11	122	448	22075	OVER
GO:0051726	regulation of cell cycle	P	0.0102776	8.79682e-05	9	81	450	22116	OVER
GO:1902589	single-organism organelle organization	P	0.0102776	8.84817e-05	15	218	444	21979	OVER
GO:1901564	organonitrogen compound metabolic process	P	0.0115463	0.000101118	37	3146	422	19051	UNDER
GO:0010564	regulation of cell cycle process	P	0.0119704	0.000106609	6	32	453	22165	OVER
GO:1901566	organonitrogen compound biosynthetic process	P	0.0153329	0.000138831	10	1340	449	20857	UNDER
GO:0009314	response to radiation	P	0.0157703	0.000145133	11	130	448	22067	OVER
GO:0035404	histone-serine phosphorylation	P	0.0161159	0.000157882	3	3	456	22194	OVER
GO:0035173	histone kinase activity	F	0.0161159	0.000157882	3	3	456	22194	OVER
GO:0016572	histone phosphorylation	P	0.0161159	0.000157882	3	3	456	22194	OVER
GO:0035174	histone serine kinase activity	F	0.0161159	0.000157882	3	3	456	22194	OVER
GO:0061640	cytoskeleton-dependent cytokinesis	P	0.022455	0.000223317	5	23	454	22174	OVER
GO:0051304	chromosome separation	P	0.0247087	0.000249398	4	12	455	22185	OVER
GO:0009263	deoxyribonucleotide biosynthetic process	P	0.025549	0.000272134	3	4	456	22193	OVER
GO:0003735	structural constituent of ribosome	F	0.025549	0.000315909	0	415	459	21782	UNDER
GO:0006275	regulation of DNA replication	P	0.025549	0.000406058	4	14	455	22183	OVER
GO:0032196	transposition	P	0.025549	0.000409573	2	0	457	22197	OVER
GO:0050709	negative regulation of protein secretion	P	0.025549	0.000409573	2	0	457	22197	OVER
GO:0033131	regulation of glucokinase activity	P	0.025549	0.000409573	2	0	457	22197	OVER
GO:0050796	regulation of insulin secretion	P	0.025549	0.000409573	2	0	457	22197	OVER
GO:0046888	negative regulation of hormone secretion	P	0.025549	0.000409573	2	0	457	22197	OVER
GO:0023061	signal release	P	0.025549	0.000409573	2	0	457	22197	OVER
GO:0002792	negative regulation of peptide secretion	P	0.025549	0.000409573	2	0	457	22197	OVER
GO:0030073	insulin secretion	P	0.025549	0.000409573	2	0	457	22197	OVER
GO:0051224	negative regulation of protein transport	P	0.025549	0.000409573	2	0	457	22197	OVER
GO:0090278	negative regulation of peptide hormone secretion	P	0.025549	0.000409573	2	0	457	22197	OVER
GO:0046080	dUTP metabolic process	P	0.025549	0.000409573	2	0	457	22197	OVER
GO:0050708	regulation of protein secretion	P	0.025549	0.000409573	2	0	457	22197	OVER
GO:0010677	negative regulation of cellular carbohydrate metabolic process	P	0.025549	0.000409573	2	0	457	22197	OVER
GO:0046883	regulation of hormone secretion	P	0.025549	0.000409573	2	0	457	22197	OVER
GO:0051048	negative regulation of secretion	P	0.025549	0.000409573	2	0	457	22197	OVER
GO:1903300	negative regulation of hexokinase activity	P	0.025549	0.000409573	2	0	457	22197	OVER
GO:0002791	regulation of peptide secretion	P	0.025549	0.000409573	2	0	457	22197	OVER
GO:0030072	peptide hormone secretion	P	0.025549	0.000409573	2	0	457	22197	OVER
GO:0032880	regulation of protein localization	P	0.025549	0.000409573	2	0	457	22197	OVER
GO:0051223	regulation of protein transport	P	0.025549	0.000409573	2	0	457	22197	OVER
GO:0048478	replication fork protection	P	0.025549	0.000409573	2	0	457	22197	OVER
GO:1903299	regulation of hexokinase activity	P	0.025549	0.000409573	2	0	457	22197	OVER
GO:0010906	regulation of glucose metabolic process	P	0.025549	0.000409573	2	0	457	22197	OVER
GO:1903531	negative regulation of secretion by cell	P	0.025549	0.000409573	2	0	457	22197	OVER
GO:0032197	transposition	RNA-mediated	P	0.025549	0.000409573	2	0	457	22197	OVER
GO:0004170	dUTP diphosphatase activity	F	0.025549	0.000409573	2	0	457	22197	OVER
GO:1904950	negative regulation of establishment of protein localization	P	0.025549	0.000409573	2	0	457	22197	OVER
GO:0090276	regulation of peptide hormone secretion	P	0.025549	0.000409573	2	0	457	22197	OVER
GO:0009211	pyrimidine deoxyribonucleoside triphosphate metabolic process	P	0.025549	0.000409573	2	0	457	22197	OVER
GO:0090087	regulation of peptide transport	P	0.025549	0.000409573	2	0	457	22197	OVER
GO:0070201	regulation of establishment of protein localization	P	0.025549	0.000409573	2	0	457	22197	OVER
GO:0002790	peptide secretion	P	0.025549	0.000409573	2	0	457	22197	OVER
GO:0033132	negative regulation of glucokinase activity	P	0.025549	0.000409573	2	0	457	22197	OVER
GO:0006272	leading strand elongation	P	0.025549	0.000409573	2	0	457	22197	OVER
GO:0046676	negative regulation of insulin secretion	P	0.025549	0.000409573	2	0	457	22197	OVER
GO:0046879	hormone secretion	P	0.025549	0.000409573	2	0	457	22197	OVER
GO:0030337	DNA polymerase processivity factor activity	F	0.025549	0.000409573	2	0	457	22197	OVER
GO:0051052	regulation of DNA metabolic process	P	0.0262662	0.000428096	5	27	454	22170	OVER
GO:0032465	regulation of cytokinesis	P	0.0262662	0.000428867	3	5	456	22192	OVER

## Sheet: C. Achimenes misera
C. GO enrichment for Achimenes misera coexpression clusters.
Cluster 1
GO-ID	Term	Category	FDR	P-Value	#Test	#Ref	#notAnnotTest	#notAnnotRef	Over/Under
GO:0003871	5-methyltetrahydropteroyltriglutamate-homocysteine S-methyltransferase activity	F	0.000423952	1.34502e-07	4	1	285	22103	OVER
GO:0042085	5-methyltetrahydropteroyltri-L-glutamate-dependent methyltransferase activity	F	0.000423952	1.34502e-07	4	1	285	22103	OVER
GO:0008172	S-methyltransferase activity	F	0.00683694	3.25362e-06	4	5	285	22099	OVER
GO:0035336	long-chain fatty-acyl-CoA metabolic process	P	0.032892	2.08706e-05	3	2	286	22102	OVER
Cluster 2
GO-ID	Term	Category	FDR	P-Value	#Test	#Ref	#notAnnotTest	#notAnnotRef	Over/Under
GO:0090304	nucleic acid metabolic process	P	7.08821e-06	1.22303e-09	350	2416	1750	17877	OVER
GO:0003676	nucleic acid binding	F	7.08821e-06	2.2488e-09	412	2954	1688	17339	OVER
GO:0006139	nucleobase-containing compound metabolic process	P	9.37039e-06	4.45926e-09	422	3057	1678	17236	OVER
GO:0046483	heterocycle metabolic process	P	3.54984e-05	2.25243e-08	452	3360	1648	16933	OVER
GO:0006725	cellular aromatic compound metabolic process	P	4.5157e-05	3.58161e-08	454	3392	1646	16901	OVER
GO:0005488	binding	F	5.18926e-05	4.93901e-08	1325	11555	775	8738	OVER
GO:1901360	organic cyclic compound metabolic process	P	0.000152832	1.69705e-07	462	3509	1638	16784	OVER
GO:0016070	RNA metabolic process	P	0.00123712	1.56995e-06	249	1744	1851	18549	OVER
GO:0034641	cellular nitrogen compound metabolic process	P	0.00173485	2.47679e-06	495	3896	1605	16397	OVER
GO:0043170	macromolecule metabolic process	P	0.00418745	6.64252e-06	748	6244	1352	14049	OVER
GO:0044260	cellular macromolecule metabolic process	P	0.00639041	1.11508e-05	687	5704	1413	14589	OVER
GO:0006366	transcription from RNA polymerase II promoter	P	0.0145081	3.31639e-05	28	104	2072	20189	OVER
GO:0006744	ubiquinone biosynthetic process	P	0.0145081	3.44268e-05	12	22	2088	20271	OVER
GO:0006743	ubiquinone metabolic process	P	0.0145081	3.44268e-05	12	22	2088	20271	OVER
GO:0006807	nitrogen compound metabolic process	P	0.0145081	3.45211e-05	622	5156	1478	15137	OVER
GO:1901663	quinone biosynthetic process	P	0.0204443	5.95767e-05	13	28	2087	20265	OVER
GO:0042181	ketone biosynthetic process	P	0.0204443	5.95767e-05	13	28	2087	20265	OVER
GO:1901661	quinone metabolic process	P	0.0204443	5.95767e-05	13	28	2087	20265	OVER
GO:0033554	cellular response to stress	P	0.0204443	6.16183e-05	56	293	2044	20000	OVER
GO:0042180	cellular ketone metabolic process	P	0.0291935	9.2619e-05	16	44	2084	20249	OVER
GO:0006396	RNA processing	P	0.0319721	0.000106506	70	398	2030	19895	OVER
GO:0044238	primary metabolic process	P	0.0334868	0.000116864	904	7857	1196	12436	OVER
GO:0042773	ATP synthesis coupled electron transport	P	0.0431922	0.000157586	12	27	2088	20266	OVER
Cluster 4
GO-ID	Term	Category	FDR	P-Value	#Test	#Ref	#notAnnotTest	#notAnnotRef	Over/Under
GO:0006730	one-carbon metabolic process	P	6.55287e-05	1.03948e-08	9	34	320	22030	OVER
GO:0003676	nucleic acid binding	F	0.0270761	1.13912e-05	23	3343	306	18721	UNDER
GO:0006259	DNA metabolic process	P	0.0270761	1.28852e-05	0	780	329	21284	UNDER
Cluster 5
GO-ID	Term	Category	FDR	P-Value	#Test	#Ref	#notAnnotTest	#notAnnotRef	Over/Under
GO:0009205	purine ribonucleoside triphosphate metabolic process	P	1.04132e-12	2.84206e-16	53	240	1067	21033	OVER
GO:0009144	purine nucleoside triphosphate metabolic process	P	1.04132e-12	3.30368e-16	53	241	1067	21032	OVER
GO:0046034	ATP metabolic process	P	1.40105e-12	6.66744e-16	51	228	1069	21045	OVER
GO:0009199	ribonucleoside triphosphate metabolic process	P	2.99451e-12	1.90007e-15	53	253	1067	21020	OVER
GO:0009141	nucleoside triphosphate metabolic process	P	4.82127e-12	3.82398e-15	53	258	1067	21015	OVER
GO:0009167	purine ribonucleoside monophosphate metabolic process	P	6.16678e-12	6.84763e-15	52	253	1068	21020	OVER
GO:0009126	purine nucleoside monophosphate metabolic process	P	6.16678e-12	6.84763e-15	52	253	1068	21020	OVER
GO:0090304	nucleic acid metabolic process	P	6.86044e-12	8.70615e-15	62	2704	1058	18569	UNDER
GO:0009150	purine ribonucleotide metabolic process	P	2.69133e-11	3.84232e-14	54	285	1066	20988	OVER
GO:0015992	proton transport	P	3.3124e-11	5.99026e-14	40	162	1080	21111	OVER
GO:0006818	hydrogen transport	P	3.3124e-11	5.99026e-14	40	162	1080	21111	OVER
GO:0006163	purine nucleotide metabolic process	P	3.3124e-11	6.30532e-14	54	289	1066	20984	OVER
GO:0006091	generation of precursor metabolites and energy	P	3.41746e-11	7.04743e-14	65	402	1055	20871	OVER
GO:0009161	ribonucleoside monophosphate metabolic process	P	5.53548e-11	1.22933e-13	52	275	1068	20998	OVER
GO:0009123	nucleoside monophosphate metabolic process	P	1.21869e-10	2.8998e-13	52	282	1068	20991	OVER
GO:0046128	purine ribonucleoside metabolic process	P	1.4718e-10	3.73554e-13	53	294	1067	20979	OVER
GO:0042278	purine nucleoside metabolic process	P	1.96032e-10	5.2967e-13	53	297	1067	20976	OVER
GO:0003676	nucleic acid binding	F	1.96032e-10	5.80568e-13	90	3276	1030	17997	UNDER
GO:0009259	ribonucleotide metabolic process	P	1.96032e-10	5.90834e-13	54	308	1066	20965	OVER
GO:0009119	ribonucleoside metabolic process	P	2.32888e-09	7.38857e-12	53	321	1067	20952	OVER
GO:0019693	ribose phosphate metabolic process	P	2.8456e-09	9.4856e-12	57	366	1063	20907	OVER
GO:0090662	ATP hydrolysis coupled transmembrane transport	P	2.8456e-09	1.08335e-11	16	22	1104	21251	OVER
GO:0015991	ATP hydrolysis coupled proton transport	P	2.8456e-09	1.08335e-11	16	22	1104	21251	OVER
GO:0015988	energy coupled proton transmembrane transport	against electrochemical gradient	P	2.8456e-09	1.08335e-11	16	22	1104	21251	OVER
GO:0033036	macromolecule localization	P	3.46004e-08	1.37216e-10	69	534	1051	20739	OVER
GO:0015031	protein transport	P	3.67009e-08	1.56626e-10	58	405	1062	20868	OVER
GO:0008104	protein localization	P	3.67009e-08	1.5719e-10	63	462	1057	20811	OVER
GO:0015672	monovalent inorganic cation transport	P	3.7376e-08	1.6601e-10	43	247	1077	21026	OVER
GO:0015078	hydrogen ion transmembrane transporter activity	F	4.2e-08	1.92986e-10	28	110	1092	21163	OVER
GO:0009116	nucleoside metabolic process	P	4.58994e-08	2.20552e-10	53	356	1067	20917	OVER
GO:0010467	gene expression	P	4.58994e-08	2.25711e-10	62	2374	1058	18899	UNDER
GO:1902600	hydrogen ion transmembrane transport	P	4.59025e-08	2.33008e-10	27	103	1093	21170	OVER
GO:0051179	localization	P	5.65926e-08	2.96249e-10	192	2278	928	18995	OVER
GO:0045184	establishment of protein localization	P	6.4e-08	3.44997e-10	58	417	1062	20856	OVER
GO:0072521	purine-containing compound metabolic process	P	1.41456e-07	7.85367e-10	57	416	1063	20857	OVER
GO:0006810	transport	P	1.53505e-07	8.76615e-10	186	2216	934	19057	OVER
GO:0045333	cellular respiration	P	1.62e-07	1e-09	29	128	1091	21145	OVER
GO:0051234	establishment of localization	P	1.70833e-07	1e-09	187	2237	933	19036	OVER
GO:1901657	glycosyl compound metabolic process	P	1.70833e-07	1.05687e-09	53	370	1067	20903	OVER
GO:0009117	nucleotide metabolic process	P	3.02825e-07	1.92148e-09	62	486	1058	20787	OVER
GO:0006119	oxidative phosphorylation	P	4.49507e-07	2.92351e-09	25	101	1095	21172	OVER
GO:0034613	cellular protein localization	P	5.96506e-07	4e-09	53	390	1067	20883	OVER
GO:0006753	nucleoside phosphate metabolic process	P	5.96506e-07	4.06881e-09	62	491	1058	20782	OVER
GO:0051641	cellular localization	P	6.25312e-07	4.40959e-09	59	460	1061	20813	OVER
GO:0070727	cellular macromolecule localization	P	6.25312e-07	4.46368e-09	54	397	1066	20876	OVER
GO:0044769	ATPase activity	coupled to transmembrane movement of ions	rotational mechanism	F	7.67931e-07	5.60356e-09	14	27	1106	21246	OVER
GO:1901135	carbohydrate derivative metabolic process	P	9.32679e-07	7e-09	84	786	1036	20487	OVER
GO:0015980	energy derivation by oxidation of organic compounds	P	1.16148e-06	9.17142e-09	30	153	1090	21120	OVER
GO:0016070	RNA metabolic process	P	1.16148e-06	9.19847e-09	50	1943	1070	19330	UNDER
GO:0003677	DNA binding	F	1.16148e-06	9.21224e-09	40	1678	1080	19595	UNDER
GO:0006886	intracellular protein transport	P	1.4839e-06	1.2e-08	47	331	1073	20942	OVER
GO:0051649	establishment of localization in cell	P	1.67105e-06	1.37841e-08	52	392	1068	20881	OVER
GO:0009060	aerobic respiration	P	1.7817e-06	1.5e-08	23	94	1097	21179	OVER
GO:0046907	intracellular transport	P	1.85514e-06	1.58911e-08	51	380	1069	20893	OVER
GO:0006812	cation transport	P	4.80012e-06	4.18792e-08	59	489	1061	20784	OVER
GO:0019637	organophosphate metabolic process	P	6.90227e-06	6.13146e-08	75	707	1045	20566	OVER
GO:0015077	monovalent inorganic cation transmembrane transporter activity	F	8.8989e-06	8.04628e-08	31	181	1089	21092	OVER
GO:0071702	organic substance transport	P	8.96862e-06	8.25158e-08	76	724	1044	20549	OVER
GO:0006099	tricarboxylic acid cycle	P	9.6717e-06	9.05188e-08	21	88	1099	21185	OVER
GO:0016192	vesicle-mediated transport	P	1.42406e-05	1.35539e-07	41	292	1079	20981	OVER
GO:0097159	organic cyclic compound binding	F	2.18966e-05	2.14827e-07	293	7136	827	14137	UNDER
GO:1901363	heterocyclic compound binding	F	2.18966e-05	2.15354e-07	293	7133	827	14140	UNDER
GO:0006259	DNA metabolic process	P	3.76677e-05	3.76438e-07	12	768	1108	20505	UNDER
GO:0046961	proton-transporting ATPase activity	rotational mechanism	F	4.54024e-05	4.60938e-07	11	23	1109	21250	OVER
GO:0043170	macromolecule metabolic process	P	7.66781e-05	7.90621e-07	276	6716	844	14557	UNDER
GO:0055086	nucleobase-containing small molecule metabolic process	P	8.87517e-05	9.2919e-07	66	636	1054	20637	OVER
GO:0044271	cellular nitrogen compound biosynthetic process	P	8.91276e-05	9.47263e-07	74	2352	1046	18921	UNDER
GO:0022890	inorganic cation transmembrane transporter activity	F	0.000132758	1.432e-06	37	278	1083	20995	OVER
GO:0009059	macromolecule biosynthetic process	P	0.000137026	1.51e-06	84	2567	1036	18706	UNDER
GO:0019222	regulation of metabolic process	P	0.000137026	1.53873e-06	45	1628	1075	19645	UNDER
GO:0008324	cation transmembrane transporter activity	F	0.000137026	1.54642e-06	43	348	1077	20925	OVER
GO:0006094	gluconeogenesis	P	0.000137026	1.565e-06	22	117	1098	21156	OVER
GO:0031323	regulation of cellular metabolic process	P	0.000145661	1.68674e-06	44	1594	1076	19679	UNDER
GO:0046364	monosaccharide biosynthetic process	P	0.000168119	2.00015e-06	22	119	1098	21154	OVER
GO:0019319	hexose biosynthetic process	P	0.000168119	2.00015e-06	22	119	1098	21154	OVER
GO:0034645	cellular macromolecule biosynthetic process	P	0.000171956	2.07307e-06	83	2522	1037	18751	UNDER
GO:0044765	single-organism transport	P	0.000179299	2.19e-06	74	764	1046	20509	OVER
GO:0006006	glucose metabolic process	P	0.000182079	2.25288e-06	24	140	1096	21133	OVER
GO:1902578	single-organism localization	P	0.000182089	2.28189e-06	76	794	1044	20479	OVER
GO:0010468	regulation of gene expression	P	0.000233051	2.9575e-06	35	1350	1085	19923	UNDER
GO:0019725	cellular homeostasis	P	0.00024101	3.09674e-06	31	219	1089	21054	OVER
GO:0060255	regulation of macromolecule metabolic process	P	0.000299993	3.90219e-06	45	1590	1075	19683	UNDER
GO:0044260	cellular macromolecule metabolic process	P	0.000337323	4.44127e-06	253	6138	867	15135	UNDER
GO:0036442	hydrogen-exporting ATPase activity	F	0.000360055	4.79769e-06	12	38	1108	21235	OVER
GO:0019318	hexose metabolic process	P	0.000403948	5.51071e-06	32	235	1088	21038	OVER
GO:0022853	active ion transmembrane transporter activity	F	0.000411702	5.6818e-06	18	89	1102	21184	OVER
GO:0080090	regulation of primary metabolic process	P	0.000442461	6.17649e-06	45	1571	1075	19702	UNDER
GO:0044281	small molecule metabolic process	P	0.00046929	6.62545e-06	195	2678	925	18595	OVER
GO:1903506	regulation of nucleic acid-templated transcription	P	0.000687544	9.9249e-06	29	1151	1091	20122	UNDER
GO:2001141	regulation of RNA biosynthetic process	P	0.000687544	9.9249e-06	29	1151	1091	20122	UNDER
GO:0042625	ATPase coupled ion transmembrane transporter activity	F	0.000697735	1.01827e-05	17	84	1103	21189	OVER
GO:0051252	regulation of RNA metabolic process	P	0.000798587	1.17812e-05	33	1247	1087	20026	UNDER
GO:0019829	cation-transporting ATPase activity	F	0.000805767	1.20149e-05	16	76	1104	21197	OVER
GO:0006096	glycolytic process	P	0.000831714	1.27976e-05	19	105	1101	21168	OVER
GO:0006757	ATP generation from ADP	P	0.000831714	1.27976e-05	19	105	1101	21168	OVER
GO:0046031	ADP metabolic process	P	0.000831714	1.27976e-05	19	105	1101	21168	OVER
GO:0015074	DNA integration	P	0.00106407	1.68428e-05	2	328	1118	20945	UNDER
GO:0031326	regulation of cellular biosynthetic process	P	0.00106407	1.68793e-05	37	1336	1083	19937	UNDER
GO:0009889	regulation of biosynthetic process	P	0.00106407	1.68793e-05	37	1336	1083	19937	UNDER
GO:0000287	magnesium ion binding	F	0.00109924	1.78089e-05	20	118	1100	21155	OVER
GO:0009185	ribonucleoside diphosphate metabolic process	P	0.00109924	1.81346e-05	19	108	1101	21165	OVER
GO:0009179	purine ribonucleoside diphosphate metabolic process	P	0.00109924	1.81346e-05	19	108	1101	21165	OVER
GO:0009135	purine nucleoside diphosphate metabolic process	P	0.00109924	1.81346e-05	19	108	1101	21165	OVER
GO:0010556	regulation of macromolecule biosynthetic process	P	0.00126605	2.12883e-05	37	1327	1083	19946	UNDER
GO:2000112	regulation of cellular macromolecule biosynthetic process	P	0.00126605	2.12883e-05	37	1327	1083	19946	UNDER
GO:0006090	pyruvate metabolic process	P	0.00134898	2.28967e-05	26	186	1094	21087	OVER
GO:0006165	nucleoside diphosphate phosphorylation	P	0.001472	2.53833e-05	19	111	1101	21162	OVER
GO:0044763	single-organism cellular process	P	0.001472	2.54518e-05	335	5155	785	16118	OVER
GO:0005996	monosaccharide metabolic process	P	0.00169886	2.96484e-05	32	258	1088	21015	OVER
GO:0006811	ion transport	P	0.00169886	2.99132e-05	63	670	1057	20603	OVER
GO:0051171	regulation of nitrogen compound metabolic process	P	0.00181813	3.23018e-05	42	1434	1078	19839	UNDER
GO:0006796	phosphate-containing compound metabolic process	P	0.00224549	4.02507e-05	184	2583	936	18690	OVER
GO:0044724	single-organism carbohydrate catabolic process	P	0.0022621	4.09073e-05	20	126	1100	21147	OVER
GO:0042592	homeostatic process	P	0.00226319	4.1286e-05	37	324	1083	20949	OVER
GO:0019219	regulation of nucleobase-containing compound metabolic process	P	0.0025421	4.67772e-05	36	1273	1084	20000	UNDER
GO:0006732	coenzyme metabolic process	P	0.0025712	4.78649e-05	39	350	1081	20923	OVER
GO:0098662	inorganic cation transmembrane transport	P	0.0025712	4.81284e-05	30	238	1090	21035	OVER
GO:0006793	phosphorus metabolic process	P	0.00261796	4.9419e-05	184	2589	936	18684	OVER
GO:0006733	oxidoreduction coenzyme metabolic process	P	0.00266582	5.07453e-05	28	219	1092	21054	OVER
GO:0006351	transcription	DNA-templated	P	0.00274318	5.29707e-05	37	1288	1083	19985	UNDER
GO:0097659	nucleic acid-templated transcription	P	0.00274318	5.35234e-05	37	1294	1083	19979	UNDER
GO:0032774	RNA biosynthetic process	P	0.00274318	5.35234e-05	37	1294	1083	19979	UNDER
GO:0016864	intramolecular oxidoreductase activity	transposing S-S bonds	F	0.00319248	6.33027e-05	5	5	1115	21268	OVER
GO:0003756	protein disulfide isomerase activity	F	0.00319248	6.33027e-05	5	5	1115	21268	OVER
GO:0009132	nucleoside diphosphate metabolic process	P	0.00325416	6.5042e-05	19	120	1101	21153	OVER
GO:0031420	alkali metal ion binding	F	0.00454019	9.29069e-05	7	16	1113	21257	OVER
GO:0004743	pyruvate kinase activity	F	0.00454019	9.29069e-05	7	16	1113	21257	OVER
GO:0030955	potassium ion binding	F	0.00454019	9.29069e-05	7	16	1113	21257	OVER
GO:0046939	nucleotide phosphorylation	P	0.00465896	9.60762e-05	20	135	1100	21138	OVER
GO:0098660	inorganic ion transmembrane transport	P	0.0051355	0.000106718	31	261	1089	21012	OVER
GO:0006725	cellular aromatic compound metabolic process	P	0.00530281	0.000111036	146	3700	974	17573	UNDER
GO:0006139	nucleobase-containing compound metabolic process	P	0.00647161	0.000136536	130	3349	990	17924	UNDER
GO:0045454	cell redox homeostasis	P	0.00653993	0.000139015	19	128	1101	21145	OVER
GO:0034654	nucleobase-containing compound biosynthetic process	P	0.00738483	0.000158146	49	1537	1071	19736	UNDER
GO:0065008	regulation of biological quality	P	0.0076596	0.000165418	49	512	1071	20761	OVER
GO:0022892	substrate-specific transporter activity	F	0.0076596	0.00016646	64	727	1056	20546	OVER
GO:0001071	nucleic acid binding transcription factor activity	F	0.00847977	0.000186975	8	475	1112	20798	UNDER
GO:0003700	transcription factor activity	sequence-specific DNA binding	F	0.00847977	0.000186975	8	475	1112	20798	UNDER
GO:0019643	reductive tricarboxylic acid cycle	P	0.00853997	0.000189657	9	33	1111	21240	OVER
GO:0015075	ion transmembrane transporter activity	F	0.0089682	0.000200589	46	471	1074	20802	OVER
GO:0098655	cation transmembrane transport	P	0.00909361	0.000204837	32	284	1088	20989	OVER
GO:0016051	carbohydrate biosynthetic process	P	0.00986736	0.000223831	37	353	1083	20920	OVER
GO:0061024	membrane organization	P	0.00993475	0.000226936	20	145	1100	21128	OVER
GO:0015976	carbon utilization	P	0.0101501	0.000233464	14	80	1106	21193	OVER
GO:0034641	cellular nitrogen compound metabolic process	P	0.0104311	0.000241582	173	4218	947	17055	UNDER
GO:0046483	heterocycle metabolic process	P	0.0119497	0.000278649	147	3665	973	17608	UNDER
GO:0004386	helicase activity	F	0.0130287	0.000305876	0	175	1120	21098	UNDER
GO:0009108	coenzyme biosynthetic process	P	0.0132656	0.000313542	18	126	1102	21147	OVER
GO:1901360	organic cyclic compound metabolic process	P	0.0147245	0.000350361	155	3816	965	17457	UNDER
GO:0046496	nicotinamide nucleotide metabolic process	P	0.0148462	0.000358125	23	186	1097	21087	OVER
GO:0015986	ATP synthesis coupled proton transport	P	0.0148462	0.000360322	7	21	1113	21252	OVER
GO:0015985	energy coupled proton transport	down electrochemical gradient	P	0.0148462	0.000360322	7	21	1113	21252	OVER
GO:0022613	ribonucleoprotein complex biogenesis	P	0.017626	0.000430584	13	592	1107	20681	UNDER
GO:0048193	Golgi vesicle transport	P	0.0190328	0.00046797	13	76	1107	21197	OVER
GO:0072524	pyridine-containing compound metabolic process	P	0.0195166	0.000482961	24	199	1096	21074	OVER
GO:0005975	carbohydrate metabolic process	P	0.0196513	0.000489413	84	1066	1036	20207	OVER
GO:0016310	phosphorylation	P	0.0199994	0.000501254	135	1890	985	19383	OVER
GO:0061025	membrane fusion	P	0.0211122	0.000532494	12	67	1108	21206	OVER
GO:0044699	single-organism process	P	0.0213471	0.000541804	423	6959	697	14314	OVER
GO:0019438	aromatic compound biosynthetic process	P	0.0231845	0.000592118	61	1755	1059	19518	UNDER
GO:0007035	vacuolar acidification	P	0.0233125	0.000611424	5	10	1115	21263	OVER
GO:0045851	pH reduction	P	0.0233125	0.000611424	5	10	1115	21263	OVER
GO:0051452	intracellular pH reduction	P	0.0233125	0.000611424	5	10	1115	21263	OVER
GO:0000062	fatty-acyl-CoA binding	F	0.0233125	0.000611424	5	10	1115	21263	OVER
GO:0006355	regulation of transcription	DNA-templated	P	0.0233125	0.000613876	9	467	1111	20806	UNDER
GO:0015977	carbon fixation	P	0.0240962	0.000638335	9	40	1111	21233	OVER
GO:0019362	pyridine nucleotide metabolic process	P	0.0244581	0.000651803	23	190	1097	21083	OVER
GO:0006807	nitrogen compound metabolic process	P	0.025109	0.000673131	241	5537	879	15736	UNDER
GO:0044249	cellular biosynthetic process	P	0.0256091	0.0006906	144	3538	976	17735	UNDER
GO:0032787	monocarboxylic acid metabolic process	P	0.0272412	0.000738936	46	508	1074	20765	OVER
GO:0051186	cofactor metabolic process	P	0.0276567	0.000757749	42	451	1078	20822	OVER
GO:0044723	single-organism carbohydrate metabolic process	P	0.0276567	0.000758981	60	715	1060	20558	OVER
GO:0031418	L-ascorbic acid binding	F	0.0309003	0.000852895	5	11	1115	21262	OVER
GO:0044085	cellular component biogenesis	P	0.0315509	0.000875857	35	1129	1085	20144	UNDER
GO:0034220	ion transmembrane transport	P	0.0316745	0.000884315	37	381	1083	20892	OVER
GO:0044712	single-organism catabolic process	P	0.0339602	0.000953514	41	441	1079	20832	OVER
GO:0033365	protein localization to organelle	P	0.0350689	0.000990592	19	150	1101	21123	OVER
GO:0044283	small molecule biosynthetic process	P	0.0350689	0.00099577	52	603	1068	20670	OVER
GO:1901362	organic cyclic compound biosynthetic process	P	0.0374124	0.00106825	68	1879	1052	19394	UNDER
GO:0022891	substrate-specific transmembrane transporter activity	F	0.0387649	0.00111301	55	651	1065	20622	OVER
GO:0052726	inositol-1	3	4-trisphosphate 5-kinase activity	F	0.039065	0.00115646	3	2	1117	21271	OVER
GO:0051765	inositol tetrakisphosphate kinase activity	F	0.039065	0.00115646	3	2	1117	21271	OVER
GO:0047325	inositol tetrakisphosphate 1-kinase activity	F	0.039065	0.00115646	3	2	1117	21271	OVER
GO:0052725	inositol-1	3	4-trisphosphate 6-kinase activity	F	0.039065	0.00115646	3	2	1117	21271	OVER
GO:0032957	inositol trisphosphate metabolic process	P	0.039065	0.00115646	3	2	1117	21271	OVER
GO:0046933	proton-transporting ATP synthase activity	rotational mechanism	F	0.039065	0.00115881	5	12	1115	21261	OVER
GO:0005215	transporter activity	F	0.039207	0.00116924	90	1191	1030	20082	OVER
GO:0043565	sequence-specific DNA binding	F	0.0439836	0.00132624	5	325	1115	20948	UNDER
GO:0042254	ribosome biogenesis	P	0.0439836	0.00133078	12	533	1108	20740	UNDER
GO:0043043	peptide biosynthetic process	P	0.0439836	0.00133548	16	633	1104	20640	UNDER
GO:0018130	heterocycle biosynthetic process	P	0.0439836	0.0013396	63	1754	1057	19519	UNDER
GO:0006754	ATP biosynthetic process	P	0.044256	0.00135654	8	36	1112	21237	OVER
GO:0071103	DNA conformation change	P	0.044256	0.00136194	0	137	1120	21136	UNDER
GO:0006108	malate metabolic process	P	0.0487358	0.00150753	7	28	1113	21245	OVER
Cluster 6
GO-ID	Term	Category	FDR	P-Value	#Test	#Ref	#notAnnotTest	#notAnnotRef	Over/Under
GO:0010208	pollen wall assembly	P	7.13112e-11	5.3614e-14	11	19	275	22088	OVER
GO:0085029	extracellular matrix assembly	P	7.13112e-11	5.3614e-14	11	19	275	22088	OVER
GO:0010927	cellular component assembly involved in morphogenesis	P	7.13112e-11	5.3614e-14	11	19	275	22088	OVER
GO:0043062	extracellular structure organization	P	7.13112e-11	5.65603e-14	13	38	273	22069	OVER
GO:0030198	extracellular matrix organization	P	7.13112e-11	5.65603e-14	13	38	273	22069	OVER
GO:0009555	pollen development	P	1.70548e-08	1.62324e-11	13	64	273	22043	OVER
GO:0010584	pollen exine formation	P	4.01063e-08	4.45343e-11	9	19	277	22088	OVER
GO:0048646	anatomical structure formation involved in morphogenesis	P	7.71955e-08	9.79639e-11	12	59	274	22048	OVER
GO:0048229	gametophyte development	P	8.95653e-07	1.27869e-09	13	95	273	22012	OVER
GO:0045229	external encapsulating structure organization	P	2.11223e-06	3.35063e-09	19	258	267	21849	OVER
GO:0032989	cellular component morphogenesis	P	2.95079e-06	5.14891e-09	12	87	274	22020	OVER
GO:0048869	cellular developmental process	P	1.40083e-05	2.66656e-08	14	150	272	21957	OVER
GO:0009653	anatomical structure morphogenesis	P	6.42135e-05	1.3242e-07	15	201	271	21906	OVER
GO:0080110	sporopollenin biosynthetic process	P	0.000398427	8.84833e-07	4	3	282	22104	OVER
GO:0007059	chromosome segregation	P	0.000642748	1.52938e-06	8	56	278	22051	OVER
GO:0016043	cellular component organization	P	0.0014919	3.78653e-06	43	1550	243	20557	OVER
GO:0022402	cell cycle process	P	0.00515967	1.39141e-05	12	193	274	21914	OVER
GO:0016747	transferase activity	transferring acyl groups other than amino-acyl groups	F	0.00536998	1.53331e-05	16	340	270	21767	OVER
GO:0035337	fatty-acyl-CoA metabolic process	P	0.0132966	4.00754e-05	3	3	283	22104	OVER
GO:0044267	cellular protein metabolic process	P	0.0170984	5.42463e-05	20	3336	266	18771	UNDER
GO:0008643	carbohydrate transport	P	0.0173318	5.77362e-05	7	70	279	22037	OVER
GO:0007049	cell cycle	P	0.0277345	9.99867e-05	12	239	274	21868	OVER
GO:0016746	transferase activity	transferring acyl groups	F	0.0277345	0.000101189	16	401	270	21706	OVER
GO:1903047	mitotic cell cycle process	P	0.0345522	0.000131544	8	109	278	21998	OVER
GO:0044707	single-multicellular organism process	P	0.0402657	0.000159683	20	602	266	21505	OVER
GO:0000278	mitotic cell cycle	P	0.0426343	0.000175839	8	114	278	21993	OVER
GO:0051304	chromosome separation	P	0.0444788	0.000190502	4	19	282	22088	OVER
Cluster 8
GO-ID	Term	Category	FDR	P-Value	#Test	#Ref	#notAnnotTest	#notAnnotRef	Over/Under
GO:0071840	cellular component organization or biogenesis	P	0.00203041	3.22082e-07	23	2115	562	19693	UNDER
GO:0006996	organelle organization	P	0.00304291	9.6539e-07	2	748	583	21060	UNDER
GO:0016043	cellular component organization	P	0.00368657	1.75439e-06	15	1578	570	20230	UNDER
GO:0034641	cellular nitrogen compound metabolic process	P	0.00818759	5.19517e-06	73	4318	512	17490	UNDER
GO:0016491	oxidoreductase activity	F	0.0362701	2.87676e-05	74	1661	511	20147	OVER
Cluster 9
GO-ID	Term	Category	FDR	P-Value	#Test	#Ref	#notAnnotTest	#notAnnotRef	Over/Under
GO:0003676	nucleic acid binding	F	8.288e-11	1.31472e-14	63	3303	856	18171	UNDER
GO:0090304	nucleic acid metabolic process	P	1.47249e-09	4.6716e-13	49	2717	870	18757	UNDER
GO:0010467	gene expression	P	2.2277e-06	1.06014e-09	48	2388	871	19086	UNDER
GO:0044260	cellular macromolecule metabolic process	P	8.36087e-06	5.30512e-09	186	6205	733	15269	UNDER
GO:0016070	RNA metabolic process	P	9.35074e-06	7.41651e-09	37	1956	882	19518	UNDER
GO:0043170	macromolecule metabolic process	P	3.72932e-05	3.78783e-08	213	6779	706	14695	UNDER
GO:0003723	RNA binding	F	3.72932e-05	4.14106e-08	4	659	915	20815	UNDER
GO:0006259	DNA metabolic process	P	0.00158133	2.00677e-06	9	771	910	20703	UNDER
GO:0006139	nucleobase-containing compound metabolic process	P	0.00273087	3.89877e-06	95	3384	824	18090	UNDER
GO:0009059	macromolecule biosynthetic process	P	0.00331812	5.26352e-06	67	2584	852	18890	UNDER
GO:0044710	single-organism metabolic process	P	0.00358339	6.25275e-06	266	4805	653	16669	OVER
GO:0097159	organic cyclic compound binding	F	0.00482465	1.04925e-05	244	7185	675	14289	UNDER
GO:1901363	heterocyclic compound binding	F	0.00482465	1.05152e-05	244	7182	675	14292	UNDER
GO:0044271	cellular nitrogen compound biosynthetic process	P	0.00482465	1.07147e-05	61	2365	858	19109	UNDER
GO:0034645	cellular macromolecule biosynthetic process	P	0.00507519	1.20761e-05	67	2538	852	18936	UNDER
GO:0051171	regulation of nitrogen compound metabolic process	P	0.00654248	1.71628e-05	31	1445	888	20029	UNDER
GO:0034641	cellular nitrogen compound metabolic process	P	0.00654248	1.76431e-05	131	4260	788	17214	UNDER
GO:0003677	DNA binding	F	0.00940013	2.68405e-05	39	1679	880	19795	UNDER
GO:0019222	regulation of metabolic process	P	0.00968936	2.92033e-05	38	1635	881	19839	UNDER
GO:0010468	regulation of gene expression	P	0.0104979	3.33055e-05	29	1356	890	20118	UNDER
GO:0060255	regulation of macromolecule metabolic process	P	0.0123878	4.12665e-05	37	1598	882	19876	UNDER
GO:0080090	regulation of primary metabolic process	P	0.0142143	5.09802e-05	37	1579	882	19895	UNDER
GO:0010556	regulation of macromolecule biosynthetic process	P	0.0142143	5.41152e-05	29	1335	890	20139	UNDER
GO:2000112	regulation of cellular macromolecule biosynthetic process	P	0.0142143	5.41152e-05	29	1335	890	20139	UNDER
GO:0006725	cellular aromatic compound metabolic process	P	0.0142584	5.65451e-05	114	3732	805	17742	UNDER
GO:0006807	nitrogen compound metabolic process	P	0.014838	6.11974e-05	186	5592	733	15882	UNDER
GO:0031323	regulation of cellular metabolic process	P	0.0171099	7.32817e-05	38	1600	881	19874	UNDER
GO:0031326	regulation of cellular biosynthetic process	P	0.0172084	7.91629e-05	30	1343	889	20131	UNDER
GO:0009889	regulation of biosynthetic process	P	0.0172084	7.91629e-05	30	1343	889	20131	UNDER
GO:0019693	ribose phosphate metabolic process	P	0.0195633	9.3624e-05	35	388	884	21086	OVER
GO:0019219	regulation of nucleobase-containing compound metabolic process	P	0.0195633	9.62027e-05	28	1281	891	20193	UNDER
GO:0051252	regulation of RNA metabolic process	P	0.0299191	0.000151874	28	1252	891	20222	UNDER
GO:0097659	nucleic acid-templated transcription	P	0.0371769	0.00020051	30	1301	889	20173	UNDER
GO:0032774	RNA biosynthetic process	P	0.0371769	0.00020051	30	1301	889	20173	UNDER
GO:0006351	transcription	DNA-templated	P	0.0456661	0.00025354	30	1295	889	20179	UNDER
GO:0006629	lipid metabolic process	P	0.047639	0.00027205	55	754	864	20720	OVER
Cluster 10
GO-ID	Term	Category	FDR	P-Value	#Test	#Ref	#notAnnotTest	#notAnnotRef	Over/Under
GO:0071554	cell wall organization or biogenesis	P	0.00143965	2.2837e-07	21	353	312	21707	OVER
Cluster 11
GO-ID	Term	Category	FDR	P-Value	#Test	#Ref	#notAnnotTest	#notAnnotRef	Over/Under
GO:0016705	oxidoreductase activity	acting on paired donors	with incorporation or reduction of molecular oxygen	F	1.18727e-08	1.88337e-12	24	422	175	21772	OVER
GO:0004497	monooxygenase activity	F	2.72691e-07	8.65137e-11	19	302	180	21892	OVER
GO:0005506	iron ion binding	F	9.81765e-07	4.67211e-10	21	420	178	21774	OVER
GO:0020037	heme binding	F	2.03817e-06	1.29325e-09	20	401	179	21793	OVER
GO:0046906	tetrapyrrole binding	F	7.94284e-06	6.29984e-09	20	442	179	21752	OVER
GO:0071577	zinc II ion transmembrane transport	P	0.000269304	2.99e-07	5	12	194	22182	OVER
GO:0005385	zinc ion transmembrane transporter activity	F	0.000269304	2.99e-07	5	12	194	22182	OVER
GO:0006829	zinc II ion transport	P	0.00032392	4.11066e-07	5	13	194	22181	OVER
GO:0016491	oxidoreductase activity	F	0.000436594	6.2331e-07	37	1698	162	20496	OVER
GO:0019538	protein metabolic process	P	0.000668944	1.10267e-06	11	3850	188	18344	UNDER
GO:0046915	transition metal ion transmembrane transporter activity	F	0.000668944	1.16726e-06	6	33	193	22161	OVER
GO:0044238	primary metabolic process	P	0.000929909	1.77013e-06	46	8715	153	13479	UNDER
GO:0022857	transmembrane transporter activity	F	0.00131234	2.70629e-06	25	967	174	21227	OVER
GO:0000041	transition metal ion transport	P	0.00143295	3.1823e-06	6	40	193	22154	OVER
GO:0055114	oxidation-reduction process	P	0.00265348	6.3138e-06	35	1715	164	20479	OVER
GO:0055085	transmembrane transport	P	0.0123075	3.30451e-05	25	1124	174	21070	OVER
GO:0005215	transporter activity	F	0.0123075	3.48449e-05	27	1254	172	20940	OVER
GO:0044550	secondary metabolite biosynthetic process	P	0.0123075	3.56547e-05	7	95	192	22099	OVER
GO:0008171	O-methyltransferase activity	F	0.0123075	3.85598e-05	5	38	194	22156	OVER
GO:0034219	carbohydrate transmembrane transport	P	0.0123075	3.90466e-05	4	18	195	22176	OVER
GO:0044267	cellular protein metabolic process	P	0.0159857	5.32517e-05	11	3345	188	18849	UNDER
GO:0043170	macromolecule metabolic process	P	0.0227806	7.95008e-05	37	6955	162	15239	UNDER
GO:0098662	inorganic cation transmembrane transport	P	0.041132	0.000150069	10	258	189	21936	OVER
GO:0016709	oxidoreductase activity	acting on paired donors	with incorporation or reduction of molecular oxygen	NAD(P)H as one donor	and incorporation of one atom of oxygen	F	0.0453594	0.000172688	6	86	193	22108	OVER
Cluster 13
GO-ID	Term	Category	FDR	P-Value	#Test	#Ref	#notAnnotTest	#notAnnotRef	Over/Under
GO:0003676	nucleic acid binding	F	1.61204e-12	2.55718e-16	495	2871	1865	17162	OVER
GO:0006396	RNA processing	P	2.59529e-09	8.2338e-13	102	366	2258	19667	OVER
GO:0090304	nucleic acid metabolic process	P	5.0068e-07	2.38268e-10	391	2375	1969	17658	OVER
GO:0022613	ribonucleoprotein complex biogenesis	P	9.9731e-07	6.32811e-10	114	491	2246	19542	OVER
GO:0003723	RNA binding	F	6.35841e-06	5.43063e-09	119	544	2241	19489	OVER
GO:0034660	ncRNA metabolic process	P	6.35841e-06	6.05179e-09	64	224	2296	19809	OVER
GO:0010467	gene expression	P	1.24437e-05	1.38176e-08	341	2095	2019	17938	OVER
GO:0016070	RNA metabolic process	P	1.92164e-05	2.72538e-08	286	1707	2074	18326	OVER
GO:0042254	ribosome biogenesis	P	1.92164e-05	2.74346e-08	100	445	2260	19588	OVER
GO:0016072	rRNA metabolic process	P	5.93969e-05	9.42209e-08	34	89	2326	19944	OVER
GO:0034641	cellular nitrogen compound metabolic process	P	7.87539e-05	1.3742e-07	561	3830	1799	16203	OVER
GO:0006139	nucleobase-containing compound metabolic process	P	0.000113196	2.29168e-07	455	3024	1905	17009	OVER
GO:0006725	cellular aromatic compound metabolic process	P	0.000113196	2.33431e-07	497	3349	1863	16684	OVER
GO:0046483	heterocycle metabolic process	P	0.000671883	1.49212e-06	487	3325	1873	16708	OVER
GO:0034470	ncRNA processing	P	0.000759644	1.80753e-06	47	170	2313	19863	OVER
GO:0006364	rRNA processing	P	0.000951929	2.41607e-06	30	86	2330	19947	OVER
GO:0000377	RNA splicing	via transesterification reactions with bulged adenosine as nucleophile	P	0.00122803	3.31162e-06	28	78	2332	19955	OVER
GO:1901360	organic cyclic compound metabolic process	P	0.00153809	4.39174e-06	501	3470	1859	16563	OVER
GO:0000375	RNA splicing	via transesterification reactions	P	0.00162888	4.90937e-06	28	80	2332	19953	OVER
GO:0006397	mRNA processing	P	0.00180131	5.71483e-06	35	115	2325	19918	OVER
GO:0000398	mRNA splicing	via spliceosome	P	0.00201662	6.7178e-06	26	72	2334	19961	OVER
GO:0006807	nitrogen compound metabolic process	P	0.00240373	8.38865e-06	700	5078	1660	14955	OVER
GO:0044085	cellular component biogenesis	P	0.00412734	1.50585e-05	169	995	2191	19038	OVER
GO:0008380	RNA splicing	P	0.00572222	2.17851e-05	29	93	2331	19940	OVER
GO:0016071	mRNA metabolic process	P	0.00587212	2.32873e-05	41	158	2319	19875	OVER
GO:0009451	RNA modification	P	0.0120367	4.96439e-05	33	119	2327	19914	OVER
GO:0009097	isoleucine biosynthetic process	P	0.0123007	5.46352e-05	12	20	2348	20013	OVER
GO:0009082	branched-chain amino acid biosynthetic process	P	0.0123007	5.46352e-05	12	20	2348	20013	OVER
GO:0009098	leucine biosynthetic process	P	0.0142593	6.78583e-05	11	17	2349	20016	OVER
GO:0009099	valine biosynthetic process	P	0.0142593	6.78583e-05	11	17	2349	20016	OVER
GO:0015074	DNA integration	P	0.0173698	9.1303e-05	58	272	2302	19761	OVER
GO:1901363	heterocyclic compound binding	F	0.0173698	9.30977e-05	868	6558	1492	13475	OVER
GO:0097159	organic cyclic compound binding	F	0.0173698	9.35862e-05	868	6561	1492	13472	OVER
GO:0004386	helicase activity	F	0.0173698	9.36821e-05	36	139	2324	19894	OVER
GO:0008270	zinc ion binding	F	0.0196766	0.000109245	201	1273	2159	18760	OVER
GO:0043604	amide biosynthetic process	P	0.0205738	0.00011749	102	566	2258	19467	OVER
GO:0006412	translation	P	0.0229458	0.000134676	98	538	2262	19495	OVER
GO:0043603	cellular amide metabolic process	P	0.0231522	0.000140008	119	687	2241	19346	OVER
GO:0008757	S-adenosylmethionine-dependent methyltransferase activity	F	0.0231522	0.000143232	37	147	2323	19886	OVER
GO:0071840	cellular component organization or biogenesis	P	0.0245003	0.000155459	278	1860	2082	18173	OVER
GO:0044260	cellular macromolecule metabolic process	P	0.0286897	0.000186592	752	5639	1608	14394	OVER
GO:0019843	rRNA binding	F	0.0319527	0.000212883	18	51	2342	19982	OVER
GO:0004497	monooxygenase activity	F	0.0328578	0.000224125	15	306	2345	19727	UNDER
GO:0043043	peptide biosynthetic process	P	0.0379593	0.000264944	98	551	2262	19482	OVER
GO:0005488	binding	F	0.0391872	0.000279731	1440	11440	920	8593	OVER
GO:0016705	oxidoreductase activity	acting on paired donors	with incorporation or reduction of molecular oxygen	F	0.043098	0.000314484	25	421	2335	19612	UNDER
GO:0000154	rRNA modification	P	0.043634	0.000325317	9	14	2351	20019	OVER
GO:0006518	peptide metabolic process	P	0.0477521	0.000363594	111	646	2249	19387	OVER
Cluster 14
GO-ID	Term	Category	FDR	P-Value	#Test	#Ref	#notAnnotTest	#notAnnotRef	Over/Under
GO:0016762	xyloglucan:xyloglucosyl transferase activity	F	0.0053575	1.16871e-06	5	22	153	22213	OVER
GO:0010411	xyloglucan metabolic process	P	0.0053575	1.69971e-06	5	24	153	22211	OVER
GO:0019538	protein metabolic process	P	0.0137744	6.55509e-06	8	3853	150	18382	UNDER
GO:0044036	cell wall macromolecule metabolic process	P	0.0247966	1.57339e-05	7	106	151	22129	OVER
GO:0004028	3-chloroallyl aldehyde dehydrogenase activity	F	0.0353813	2.80626e-05	3	6	155	22229	OVER
GO:0044267	cellular protein metabolic process	P	0.0451321	4.29556e-05	7	3349	151	18886	UNDER
Cluster 16
GO-ID	Term	Category	FDR	P-Value	#Test	#Ref	#notAnnotTest	#notAnnotRef	Over/Under
GO:0004837	tyrosine decarboxylase activity	F	0.00206214	3.27116e-07	4	0	533	21856	OVER
Cluster 18
GO-ID	Term	Category	FDR	P-Value	#Test	#Ref	#notAnnotTest	#notAnnotRef	Over/Under
GO:0015074	DNA integration	P	4.66441e-07	7.39913e-11	105	225	3737	18326	OVER
GO:0016192	vesicle-mediated transport	P	7.96259e-07	2.5262e-10	104	229	3738	18322	OVER
GO:0008104	protein localization	P	4.27915e-05	2.03825e-08	141	384	3701	18167	OVER
GO:0003824	catalytic activity	F	4.27915e-05	2.7152e-08	1579	8534	2263	10017	UNDER
GO:0044710	single-organism metabolic process	P	6.51739e-05	5.16925e-08	743	4328	3099	14223	UNDER
GO:0045184	establishment of protein localization	P	0.000144403	1.3744e-07	127	348	3715	18203	OVER
GO:0051641	cellular localization	P	0.000161627	1.79471e-07	136	383	3706	18168	OVER
GO:0033036	macromolecule localization	P	0.000302757	4.14077e-07	152	451	3690	18100	OVER
GO:0044265	cellular macromolecule catabolic process	P	0.000302757	4.77155e-07	112	303	3730	18248	OVER
GO:0051603	proteolysis involved in cellular protein catabolic process	P	0.000302757	5.13e-07	90	225	3752	18326	OVER
GO:0015031	protein transport	P	0.000302757	5.28287e-07	122	341	3720	18210	OVER
GO:0055114	oxidation-reduction process	P	0.000368035	7.00574e-07	227	1523	3615	17028	UNDER
GO:0030163	protein catabolic process	P	0.00058107	1.19827e-06	102	275	3740	18276	OVER
GO:0034613	cellular protein localization	P	0.000655106	1.5384e-06	116	327	3726	18224	OVER
GO:0044257	cellular protein catabolic process	P	0.000655106	1.55879e-06	90	233	3752	18318	OVER
GO:0019941	modification-dependent protein catabolic process	P	0.000734427	1.8917e-06	78	192	3764	18359	OVER
GO:0070727	cellular macromolecule localization	P	0.000734427	1.98053e-06	117	334	3725	18217	OVER
GO:0043632	modification-dependent macromolecule catabolic process	P	0.000807186	2.30478e-06	78	195	3764	18356	OVER
GO:0006511	ubiquitin-dependent protein catabolic process	P	0.000869207	2.61976e-06	77	191	3765	18360	OVER
GO:0046907	intracellular transport	P	0.000957311	3.03715e-06	112	319	3730	18232	OVER
GO:0019684	photosynthesis	light reaction	P	0.00120187	4.00368e-06	1	85	3841	18466	UNDER
GO:0051649	establishment of localization in cell	P	0.0015958	5.5691e-06	114	330	3728	18221	OVER
GO:0016491	oxidoreductase activity	F	0.00172325	6.33815e-06	231	1504	3611	17047	UNDER
GO:0008565	protein transporter activity	F	0.00172325	6.56059e-06	29	45	3813	18506	OVER
GO:0015979	photosynthesis	P	0.00344951	1.36799e-05	8	147	3834	18404	UNDER
GO:0016705	oxidoreductase activity	acting on paired donors	with incorporation or reduction of molecular oxygen	F	0.00353544	1.45814e-05	44	402	3798	18149	UNDER
GO:0070003	threonine-type peptidase activity	F	0.00407082	1.82428e-05	17	18	3825	18533	OVER
GO:0004298	threonine-type endopeptidase activity	F	0.00407082	1.82428e-05	17	18	3825	18533	OVER
GO:0004497	monooxygenase activity	F	0.00407082	1.87268e-05	28	293	3814	18258	UNDER
GO:0044699	single-organism process	P	0.005045	2.40086e-05	1155	6227	2687	12324	UNDER
GO:0016053	organic acid biosynthetic process	P	0.00854073	4.19991e-05	47	408	3795	18143	UNDER
GO:0006886	intracellular protein transport	P	0.00887921	4.50721e-05	96	282	3746	18269	OVER
GO:0009734	auxin-activated signaling pathway	P	0.00937437	5.20052e-05	2	81	3840	18470	UNDER
GO:0071365	cellular response to auxin stimulus	P	0.00937437	5.20052e-05	2	81	3840	18470	UNDER
GO:0046394	carboxylic acid biosynthetic process	P	0.00937437	5.20468e-05	45	393	3797	18158	UNDER
GO:0008152	metabolic process	P	0.00998751	5.70353e-05	1826	9481	2016	9070	UNDER
GO:0006629	lipid metabolic process	P	0.0109065	6.40133e-05	98	711	3744	17840	UNDER
GO:0000278	mitotic cell cycle	P	0.014712	8.86828e-05	6	116	3836	18435	UNDER
GO:0044711	single-organism biosynthetic process	P	0.0151146	9.35074e-05	194	1245	3648	17306	UNDER
GO:0006355	regulation of transcription	DNA-templated	P	0.0159432	0.000101163	51	425	3791	18126	UNDER
GO:0051704	multi-organism process	P	0.0210537	0.000136929	67	184	3775	18367	OVER
GO:0071702	organic substance transport	P	0.0234112	0.000157792	178	622	3664	17929	OVER
GO:0006259	DNA metabolic process	P	0.0234112	0.00015969	174	606	3668	17945	OVER
GO:1901576	organic substance biosynthetic process	P	0.023754	0.000168677	590	3316	3252	15235	UNDER
GO:0009057	macromolecule catabolic process	P	0.023754	0.000171914	141	472	3701	18079	OVER
GO:1903047	mitotic cell cycle process	P	0.023754	0.000177782	6	111	3836	18440	UNDER
GO:0000280	nuclear division	P	0.023754	0.000177782	6	111	3836	18440	UNDER
GO:0051336	regulation of hydrolase activity	P	0.023754	0.000180868	46	112	3796	18439	OVER
GO:0018298	protein-chromophore linkage	P	0.0247853	0.000192652	0	50	3842	18501	UNDER
GO:0060589	nucleoside-triphosphatase regulator activity	F	0.030925	0.000245281	29	57	3813	18494	OVER
GO:0007067	mitotic nuclear division	P	0.0323273	0.000264597	2	72	3840	18479	UNDER
GO:0009058	biosynthetic process	P	0.0323273	0.000266659	624	3474	3218	15077	UNDER
GO:0048285	organelle fission	P	0.0328592	0.000276259	8	124	3834	18427	UNDER
GO:0044283	small molecule biosynthetic process	P	0.039214	0.000335907	79	576	3763	17975	UNDER
GO:0048193	Golgi vesicle transport	P	0.0398285	0.000347489	29	60	3813	18491	OVER
GO:0031349	positive regulation of defense response	P	0.0475406	0.000422315	8	5	3834	18546	OVER
Cluster 19
GO-ID	Term	Category	FDR	P-Value	#Test	#Ref	#notAnnotTest	#notAnnotRef	Over/Under
GO:0007033	vacuole organization	P	0.0252066	5.9501e-06	13	28	1680	20672	OVER
GO:0019899	enzyme binding	F	0.0252066	9.49107e-06	30	137	1663	20563	OVER
GO:0016192	vesicle-mediated transport	P	0.0252066	1.45299e-05	48	285	1645	20415	OVER
GO:0061025	membrane fusion	P	0.0252066	1.90883e-05	18	61	1675	20639	OVER
GO:0035556	intracellular signal transduction	P	0.0252066	1.99925e-05	51	312	1642	20388	OVER
GO:0051179	localization	P	0.0322238	3.14789e-05	240	2230	1453	18470	OVER
GO:0006810	transport	P	0.0322238	3.57815e-05	234	2168	1459	18532	OVER
Cluster 20
GO-ID	Term	Category	FDR	P-Value	#Test	#Ref	#notAnnotTest	#notAnnotRef	Over/Under
GO:0020037	heme binding	F	0.000145211	3.86986e-08	18	403	179	21793	OVER
GO:0016491	oxidoreductase activity	F	0.000145211	4.60696e-08	39	1696	158	20500	OVER
GO:0046906	tetrapyrrole binding	F	0.000327045	1.55637e-07	18	444	179	21752	OVER
GO:0055114	oxidation-reduction process	P	0.00235514	1.49438e-06	36	1714	161	20482	OVER
GO:0016705	oxidoreductase activity	acting on paired donors	with incorporation or reduction of molecular oxygen	F	0.00288837	2.2909e-06	16	430	181	21766	OVER
GO:0032553	ribonucleotide binding	F	0.00646174	9.70088e-06	10	3438	187	18758	UNDER
GO:0001882	nucleoside binding	F	0.00646174	9.73719e-06	10	3409	187	18787	UNDER
GO:0015706	nitrate transport	P	0.00646174	1.31528e-05	3	3	194	22193	OVER
GO:0032550	purine ribonucleoside binding	F	0.00646174	1.38648e-05	10	3395	187	18801	UNDER
GO:0001883	purine nucleoside binding	F	0.00646174	1.38648e-05	10	3395	187	18801	UNDER
GO:0032555	purine ribonucleotide binding	F	0.00646174	1.38648e-05	10	3395	187	18801	UNDER
GO:0017076	purine nucleotide binding	F	0.00646174	1.39934e-05	10	3402	187	18794	UNDER
GO:0032549	ribonucleoside binding	F	0.00646174	1.41106e-05	10	3407	187	18789	UNDER
GO:0035639	purine ribonucleoside triphosphate binding	F	0.00646174	1.43503e-05	8	3055	189	19141	UNDER
GO:0036094	small molecule binding	F	0.00992135	2.36073e-05	16	4258	181	17938	UNDER
GO:0097367	carbohydrate derivative binding	F	0.0103998	2.63954e-05	11	3467	186	18729	UNDER
GO:0004497	monooxygenase activity	F	0.0108482	2.92543e-05	12	309	185	21887	OVER
GO:1901265	nucleoside phosphate binding	F	0.010909	3.28793e-05	16	4199	181	17997	UNDER
GO:0000166	nucleotide binding	F	0.010909	3.28793e-05	16	4199	181	17997	UNDER
GO:0005506	iron ion binding	F	0.0118465	3.86519e-05	14	427	183	21769	OVER
GO:0009987	cellular process	P	0.0118465	3.94632e-05	65	10593	132	11603	UNDER
GO:0016838	carbon-oxygen lyase activity	acting on phosphates	F	0.0279245	0.000100817	4	24	193	22172	OVER
GO:0032559	adenyl ribonucleotide binding	F	0.0279245	0.000105876	10	3093	187	19103	UNDER
GO:0030554	adenyl nucleotide binding	F	0.0279245	0.000106312	10	3098	187	19098	UNDER
GO:0005524	ATP binding	F	0.0285709	0.000113305	8	2753	189	19443	UNDER
Cluster 22
GO-ID	Term	Category	FDR	P-Value	#Test	#Ref	#notAnnotTest	#notAnnotRef	Over/Under
GO:0015979	photosynthesis	P	2.40497e-41	3.81498e-45	54	101	552	21686	OVER
GO:0016168	chlorophyll binding	F	2.00788e-24	6.37016e-28	24	16	582	21771	OVER
GO:0019684	photosynthesis	light reaction	P	1.44039e-23	6.85465e-27	31	55	575	21732	OVER
GO:0009768	photosynthesis	light harvesting in photosystem I	P	1.53367e-23	9.7314e-27	21	9	585	21778	OVER
GO:0031409	pigment binding	F	3.27951e-22	2.60114e-25	20	9	586	21778	OVER
GO:0009765	photosynthesis	light harvesting	P	3.54732e-22	3.37626e-25	23	20	583	21767	OVER
GO:0018298	protein-chromophore linkage	P	2.86508e-20	3.1814e-23	23	27	583	21760	OVER
GO:0006091	generation of precursor metabolites and energy	P	1.40825e-10	1.78712e-13	45	422	561	21365	OVER
GO:0009416	response to light stimulus	P	8.12254e-09	1.15963e-11	24	137	582	21650	OVER
GO:0009314	response to radiation	P	2.3751e-08	3.76761e-11	24	146	582	21641	OVER
GO:0009628	response to abiotic stimulus	P	1.76688e-05	3.08307e-08	31	339	575	21448	OVER
GO:0046906	tetrapyrrole binding	F	8.20145e-05	1.56119e-07	34	428	572	21359	OVER
GO:0043603	cellular amide metabolic process	P	0.000339591	7.003e-07	3	803	603	20984	UNDER
GO:0042549	photosystem II stabilization	P	0.00117021	2.59882e-06	4	1	602	21786	OVER
GO:0006518	peptide metabolic process	P	0.00132756	3.15885e-06	3	754	603	21033	UNDER
GO:0034613	cellular protein localization	P	0.00344657	9.21476e-06	0	443	606	21344	UNDER
GO:0051649	establishment of localization in cell	P	0.00344657	9.29437e-06	0	444	606	21343	UNDER
GO:0046907	intracellular transport	P	0.00470077	1.39357e-05	0	431	606	21356	UNDER
GO:0051641	cellular localization	P	0.00470077	1.45962e-05	1	518	605	21269	UNDER
GO:0008104	protein localization	P	0.00470077	1.49136e-05	1	524	605	21263	UNDER
GO:0043604	amide biosynthetic process	P	0.00796481	2.65325e-05	3	665	603	21122	UNDER
GO:0043043	peptide biosynthetic process	P	0.0101474	3.65757e-05	3	646	603	21141	UNDER
GO:0003677	DNA binding	F	0.0101474	3.70225e-05	75	1643	531	20144	OVER
GO:0045184	establishment of protein localization	P	0.0118702	4.51913e-05	1	474	605	21313	UNDER
GO:0006412	translation	P	0.0132371	5.24947e-05	3	633	603	21154	UNDER
GO:0050896	response to stimulus	P	0.0140197	5.8443e-05	88	2043	518	19744	OVER
GO:0042548	regulation of photosynthesis	light reaction	P	0.0140197	6.00461e-05	4	5	602	21782	OVER
GO:0015031	protein transport	P	0.0148369	6.58997e-05	1	462	605	21325	UNDER
GO:0006886	intracellular protein transport	P	0.0152455	7.01332e-05	0	378	606	21409	UNDER
GO:0042254	ribosome biogenesis	P	0.0158784	7.55636e-05	2	543	604	21244	UNDER
GO:0015995	chlorophyll biosynthetic process	P	0.0181581	9.1294e-05	5	13	601	21774	OVER
GO:0070727	cellular macromolecule localization	P	0.0181581	9.65571e-05	1	450	605	21337	UNDER
GO:0010109	regulation of photosynthesis	P	0.0181581	9.79337e-05	4	6	602	21781	OVER
GO:0043467	regulation of generation of precursor metabolites and energy	P	0.0181581	9.79337e-05	4	6	602	21781	OVER
GO:0022613	ribonucleoprotein complex biogenesis	P	0.0188075	0.00010442	3	602	603	21185	UNDER
GO:0005198	structural molecule activity	F	0.0378535	0.000216168	2	491	604	21296	UNDER
Cluster 23
GO-ID	Term	Category	FDR	P-Value	#Test	#Ref	#notAnnotTest	#notAnnotRef	Over/Under
GO:0001053	plastid sigma factor activity	F	0.00397263	6.30176e-07	4	1	421	21967	OVER
GO:0006518	peptide metabolic process	P	0.0486682	1.54404e-05	1	756	424	21212	UNDER
Cluster 24
GO-ID	Term	Category	FDR	P-Value	#Test	#Ref	#notAnnotTest	#notAnnotRef	Over/Under
GO:0001071	nucleic acid binding transcription factor activity	F	1.15622e-05	5.50231e-09	34	449	471	21439	OVER
GO:0003700	transcription factor activity	sequence-specific DNA binding	F	1.15622e-05	5.50231e-09	34	449	471	21439	OVER
GO:0019219	regulation of nucleobase-containing compound metabolic process	P	0.0124109	8.2477e-06	55	1254	450	20634	OVER
GO:0051252	regulation of RNA metabolic process	P	0.0124109	9.84369e-06	54	1226	451	20662	OVER
GO:0051171	regulation of nitrogen compound metabolic process	P	0.0310268	3.75171e-05	58	1418	447	20470	OVER
GO:0006355	regulation of transcription	DNA-templated	P	0.0310268	4.19198e-05	49	1124	456	20764	OVER
GO:2001141	regulation of RNA biosynthetic process	P	0.0310268	4.42959e-05	49	1131	456	20757	OVER
GO:1903506	regulation of nucleic acid-templated transcription	P	0.0310268	4.42959e-05	49	1131	456	20757	OVER
Cluster 25
GO-ID	Term	Category	FDR	P-Value	#Test	#Ref	#notAnnotTest	#notAnnotRef	Over/Under
GO:0015979	photosynthesis	P	1.73e-07	2.74438e-11	17	138	279	21959	OVER
Cluster 28
GO-ID	Term	Category	FDR	P-Value	#Test	#Ref	#notAnnotTest	#notAnnotRef	Over/Under
GO:0051276	chromosome organization	P	1.27967e-12	2.02994e-16	36	173	691	21493	OVER
GO:1903047	mitotic cell cycle process	P	1.96589e-12	6.23696e-16	27	90	700	21576	OVER
GO:0000278	mitotic cell cycle	P	4.02274e-12	1.91437e-15	27	95	700	21571	OVER
GO:0007049	cell cycle	P	1.13265e-10	7.18688e-14	36	215	691	21451	OVER
GO:0022402	cell cycle process	P	2.09095e-10	1.65843e-13	32	173	695	21493	OVER
GO:0006260	DNA replication	P	2.20076e-10	2.09463e-13	26	109	701	21557	OVER
GO:0071103	DNA conformation change	P	1.94441e-09	2.15909e-12	25	112	702	21554	OVER
GO:0007067	mitotic nuclear division	P	1.31915e-07	1.67405e-10	17	57	710	21609	OVER
GO:0003677	DNA binding	F	1.82149e-07	2.60048e-10	105	1613	622	20053	OVER
GO:0032508	DNA duplex unwinding	P	1.92165e-07	3.04831e-10	13	28	714	21638	OVER
GO:0006261	DNA-dependent DNA replication	P	2.25077e-07	3.94168e-10	16	52	711	21614	OVER
GO:0032392	DNA geometric change	P	2.25077e-07	4.28445e-10	13	29	714	21637	OVER
GO:0051301	cell division	P	3.20906e-07	6.61767e-10	19	83	708	21583	OVER
GO:0003678	DNA helicase activity	F	5.04489e-07	1.12038e-09	13	32	714	21634	OVER
GO:0008017	microtubule binding	F	6.31911e-07	1.50359e-09	21	110	706	21556	OVER
GO:0006270	DNA replication initiation	P	1.01331e-06	2.57185e-09	10	15	717	21651	OVER
GO:0003777	microtubule motor activity	F	1.30149e-06	3.50972e-09	17	72	710	21594	OVER
GO:0007017	microtubule-based process	P	1.38524e-06	4e-09	26	181	701	21485	OVER
GO:0007018	microtubule-based movement	P	1.66174e-06	5e-09	17	74	710	21592	OVER
GO:0015631	tubulin binding	F	1.859e-06	5.89783e-09	21	120	706	21546	OVER
GO:0000280	nuclear division	P	2.17621e-06	7.24942e-09	19	98	708	21568	OVER
GO:0006928	movement of cell or subcellular component	P	2.83771e-06	9.90317e-09	17	78	710	21588	OVER
GO:0006996	organelle organization	P	1.30042e-05	4.74456e-08	54	696	673	20970	OVER
GO:0048285	organelle fission	P	1.43709e-05	5.47116e-08	19	113	708	21553	OVER
GO:0000070	mitotic sister chromatid segregation	P	1.45114e-05	5.75484e-08	10	23	717	21643	OVER
GO:0006259	DNA metabolic process	P	1.94216e-05	8.01017e-08	55	725	672	20941	OVER
GO:0003774	motor activity	F	4.29566e-05	1.84e-07	17	98	710	21568	OVER
GO:0000819	sister chromatid segregation	P	4.3351e-05	1.92549e-07	10	27	717	21639	OVER
GO:0006518	peptide metabolic process	P	7.64589e-05	3.5173e-07	4	753	723	20913	UNDER
GO:0030261	chromosome condensation	P	9.68855e-05	4.61067e-07	6	5	721	21661	OVER
GO:0043603	cellular amide metabolic process	P	9.77789e-05	4.80829e-07	5	801	722	20865	UNDER
GO:0007059	chromosome segregation	P	0.0001723	8.74617e-07	12	52	715	21614	OVER
GO:0098813	nuclear chromosome segregation	P	0.000243366	1.274e-06	11	44	716	21622	OVER
GO:0043043	peptide biosynthetic process	P	0.000271158	1.46246e-06	3	646	724	21020	UNDER
GO:0006412	translation	P	0.000376382	2.08968e-06	3	633	724	21033	UNDER
GO:0008092	cytoskeletal protein binding	F	0.000804574	4.59465e-06	22	203	705	21463	OVER
GO:0051304	chromosome separation	P	0.000979333	5.748e-06	7	16	720	21650	OVER
GO:0043604	amide biosynthetic process	P	0.00102548	6.18148e-06	4	664	723	21002	UNDER
GO:0007076	mitotic chromosome condensation	P	0.00126534	7.82805e-06	5	5	722	21661	OVER
GO:0000910	cytokinesis	P	0.00153784	9.75786e-06	9	35	718	21631	OVER
GO:1901566	organonitrogen compound biosynthetic process	P	0.00168437	1.09548e-05	15	1181	712	20485	UNDER
GO:0016043	cellular component organization	P	0.00278264	1.85392e-05	83	1510	644	20156	OVER
GO:0009262	deoxyribonucleotide metabolic process	P	0.00341637	2.33033e-05	5	7	722	21659	OVER
GO:0051273	beta-glucan metabolic process	P	0.00375691	2.62221e-05	13	89	714	21577	OVER
GO:0044772	mitotic cell cycle phase transition	P	0.00423159	3.08777e-05	7	22	720	21644	OVER
GO:0044770	cell cycle phase transition	P	0.00423159	3.08777e-05	7	22	720	21644	OVER
GO:0022613	ribonucleoprotein complex biogenesis	P	0.00458645	3.41947e-05	4	601	723	21065	UNDER
GO:0042254	ribosome biogenesis	P	0.00495084	3.76968e-05	3	542	724	21124	UNDER
GO:0003735	structural constituent of ribosome	F	0.00581138	4.5171e-05	1	400	726	21266	UNDER
GO:0009263	deoxyribonucleotide biosynthetic process	P	0.00870439	6.94894e-05	4	4	723	21662	OVER
GO:0051983	regulation of chromosome segregation	P	0.00870439	8.14656e-05	5	10	722	21656	OVER
GO:0033045	regulation of sister chromatid segregation	P	0.00870439	8.14656e-05	5	10	722	21656	OVER
GO:1902099	regulation of metaphase/anaphase transition of cell cycle	P	0.00870439	8.14656e-05	5	10	722	21656	OVER
GO:0044784	metaphase/anaphase transition of cell cycle	P	0.00870439	8.14656e-05	5	10	722	21656	OVER
GO:0033047	regulation of mitotic sister chromatid segregation	P	0.00870439	8.14656e-05	5	10	722	21656	OVER
GO:0010965	regulation of mitotic sister chromatid separation	P	0.00870439	8.14656e-05	5	10	722	21656	OVER
GO:0007091	metaphase/anaphase transition of mitotic cell cycle	P	0.00870439	8.14656e-05	5	10	722	21656	OVER
GO:0030071	regulation of mitotic metaphase/anaphase transition	P	0.00870439	8.14656e-05	5	10	722	21656	OVER
GO:0051306	mitotic sister chromatid separation	P	0.00870439	8.14656e-05	5	10	722	21656	OVER
GO:0044267	cellular protein metabolic process	P	0.0092958	8.84752e-05	73	3283	654	18383	UNDER
GO:0030243	cellulose metabolic process	P	0.0110073	0.000106511	10	62	717	21604	OVER
GO:0006323	DNA packaging	P	0.0121889	0.000119878	10	63	717	21603	OVER
GO:0006269	DNA replication	synthesis of RNA primer	P	0.0129012	0.000133023	3	1	724	21665	OVER
GO:0003896	DNA primase activity	F	0.0129012	0.000133023	3	1	724	21665	OVER
GO:0050616	secologanin synthase activity	F	0.0129012	0.000133023	3	1	724	21665	OVER
GO:0005198	structural molecule activity	F	0.0140872	0.000147486	3	490	724	21176	UNDER
GO:0071174	mitotic spindle checkpoint	P	0.0157909	0.000197887	4	6	723	21660	OVER
GO:0051784	negative regulation of nuclear division	P	0.0157909	0.000197887	4	6	723	21660	OVER
GO:0071173	spindle assembly checkpoint	P	0.0157909	0.000197887	4	6	723	21660	OVER
GO:2000816	negative regulation of mitotic sister chromatid separation	P	0.0157909	0.000197887	4	6	723	21660	OVER
GO:0033048	negative regulation of mitotic sister chromatid segregation	P	0.0157909	0.000197887	4	6	723	21660	OVER
GO:1902100	negative regulation of metaphase/anaphase transition of cell cycle	P	0.0157909	0.000197887	4	6	723	21660	OVER
GO:2001251	negative regulation of chromosome organization	P	0.0157909	0.000197887	4	6	723	21660	OVER
GO:0051985	negative regulation of chromosome segregation	P	0.0157909	0.000197887	4	6	723	21660	OVER
GO:0045839	negative regulation of mitotic nuclear division	P	0.0157909	0.000197887	4	6	723	21660	OVER
GO:0045841	negative regulation of mitotic metaphase/anaphase transition	P	0.0157909	0.000197887	4	6	723	21660	OVER
GO:0031577	spindle checkpoint	P	0.0157909	0.000197887	4	6	723	21660	OVER
GO:0033046	negative regulation of sister chromatid segregation	P	0.0157909	0.000197887	4	6	723	21660	OVER
GO:0007094	mitotic spindle assembly checkpoint	P	0.0157909	0.000197887	4	6	723	21660	OVER
GO:0019538	protein metabolic process	P	0.0166818	0.000213407	89	3772	638	17894	UNDER
GO:0033044	regulation of chromosome organization	P	0.0166818	0.000214344	5	13	722	21653	OVER
GO:0007088	regulation of mitotic nuclear division	P	0.0215063	0.000283157	5	14	722	21652	OVER
GO:0051783	regulation of nuclear division	P	0.0215063	0.000283157	5	14	722	21652	OVER
GO:0006396	RNA processing	P	0.0219467	0.000292437	3	465	724	21201	UNDER
GO:1901988	negative regulation of cell cycle phase transition	P	0.0222094	0.000302984	4	7	723	21659	OVER
GO:1901991	negative regulation of mitotic cell cycle phase transition	P	0.0222094	0.000302984	4	7	723	21659	OVER
GO:0046982	protein heterodimerization activity	F	0.0223521	0.000308477	11	86	716	21580	OVER
GO:0004748	ribonucleoside-diphosphate reductase activity	thioredoxin disulfide as acceptor	F	0.0227299	0.000324506	3	2	724	21664	OVER
GO:0061731	ribonucleoside-diphosphate reductase activity	F	0.0227299	0.000324506	3	2	724	21664	OVER
GO:0016728	oxidoreductase activity	acting on CH or CH2 groups	disulfide as acceptor	F	0.0227299	0.000324506	3	2	724	21664	OVER
GO:0003723	RNA binding	F	0.0234224	0.000338109	7	656	720	21010	UNDER
GO:0033692	cellular polysaccharide biosynthetic process	P	0.0285164	0.000421745	15	154	712	21512	OVER
GO:1901564	organonitrogen compound metabolic process	P	0.0285164	0.000424837	68	2986	659	18680	UNDER
GO:0051274	beta-glucan biosynthetic process	P	0.0285164	0.0004261	10	75	717	21591	OVER
GO:0010564	regulation of cell cycle process	P	0.0285164	0.000429737	7	36	720	21630	OVER
GO:0043138	3'-5' DNA helicase activity	F	0.0290788	0.000442825	4	8	723	21658	OVER
GO:0008610	lipid biosynthetic process	P	0.0366069	0.000563273	3	434	724	21232	UNDER
GO:0009186	deoxyribonucleoside diphosphate metabolic process	P	0.0407395	0.000633324	3	3	724	21663	OVER
GO:1901990	regulation of mitotic cell cycle phase transition	P	0.0454746	0.000735787	5	18	722	21648	OVER
GO:1901987	regulation of cell cycle phase transition	P	0.0454746	0.000735787	5	18	722	21648	OVER
GO:0004003	ATP-dependent DNA helicase activity	F	0.0454746	0.000735787	5	18	722	21648	OVER
GO:0045492	xylan biosynthetic process	P	0.0454746	0.000735787	5	18	722	21648	OVER
Cluster 29
GO-ID	Term	Category	FDR	P-Value	#Test	#Ref	#notAnnotTest	#notAnnotRef	Over/Under
GO:0006412	translation	P	2.07481e-59	5.35873e-63	190	446	1549	20208	OVER
GO:0043043	peptide biosynthetic process	P	2.07481e-59	6.58252e-63	192	457	1547	20197	OVER
GO:0043604	amide biosynthetic process	P	8.43416e-59	4.01372e-62	194	474	1545	20180	OVER
GO:0003735	structural constituent of ribosome	F	1.77967e-57	1.12923e-60	146	255	1593	20399	OVER
GO:0006518	peptide metabolic process	P	1.42972e-55	1.13398e-58	203	554	1536	20100	OVER
GO:0005198	structural molecule activity	F	4.38012e-53	4.1689e-56	157	336	1582	20318	OVER
GO:0043603	cellular amide metabolic process	P	3.5836e-52	3.97925e-55	205	601	1534	20053	OVER
GO:1901566	organonitrogen compound biosynthetic process	P	3.23953e-47	4.11107e-50	250	946	1489	19708	OVER
GO:0042254	ribosome biogenesis	P	4.30942e-46	6.15241e-49	156	389	1583	20265	OVER
GO:0022613	ribonucleoprotein complex biogenesis	P	1.78948e-44	2.83864e-47	163	442	1576	20212	OVER
GO:0010467	gene expression	P	1.04484e-27	1.82317e-30	345	2091	1394	18563	OVER
GO:0044085	cellular component biogenesis	P	8.2277e-25	1.56619e-27	200	964	1539	19690	OVER
GO:0044271	cellular nitrogen compound biosynthetic process	P	1.92753e-23	3.97491e-26	331	2095	1408	18559	OVER
GO:0044249	cellular biosynthetic process	P	2.56715e-22	5.75149e-25	448	3234	1291	17420	OVER
GO:0034645	cellular macromolecule biosynthetic process	P	2.56715e-22	6.10838e-25	345	2260	1394	18394	OVER
GO:0009059	macromolecule biosynthetic process	P	3.6798e-22	9.3396e-25	349	2302	1390	18352	OVER
GO:1901576	organic substance biosynthetic process	P	7.83271e-20	2.11225e-22	459	3447	1280	17207	OVER
GO:0009058	biosynthetic process	P	1.63069e-18	4.65616e-21	471	3627	1268	17027	OVER
GO:0071840	cellular component organization or biogenesis	P	4.56913e-17	1.37712e-19	281	1857	1458	18797	OVER
GO:1901564	organonitrogen compound metabolic process	P	6.61639e-13	2.09911e-15	352	2702	1387	17952	OVER
GO:0019538	protein metabolic process	P	1.09458e-12	3.64628e-15	424	3437	1315	17217	OVER
GO:0044267	cellular protein metabolic process	P	4.01596e-12	1.40151e-14	376	2980	1363	17674	OVER
GO:0003723	RNA binding	F	1.44183e-11	5.26049e-14	109	554	1630	20100	OVER
GO:0034641	cellular nitrogen compound metabolic process	P	2.49121e-11	9.48431e-14	464	3927	1275	16727	OVER
GO:0019843	rRNA binding	F	7.62787e-10	3.07486e-12	26	43	1713	20611	OVER
GO:0042255	ribosome assembly	P	7.62787e-10	3.14601e-12	20	21	1719	20633	OVER
GO:0070925	organelle assembly	P	2.47323e-08	1.05928e-10	26	53	1713	20601	OVER
GO:0006807	nitrogen compound metabolic process	P	2.55e-07	1.13248e-09	558	5220	1181	15434	OVER
GO:0071826	ribonucleoprotein complex subunit organization	P	2.80224e-07	1.2891e-09	29	77	1710	20577	OVER
GO:0022618	ribonucleoprotein complex assembly	P	9.74292e-07	4.63654e-09	28	77	1711	20577	OVER
GO:0044238	primary metabolic process	P	2.27111e-06	1.11682e-08	793	7968	946	12686	OVER
GO:0000027	ribosomal large subunit assembly	P	2.79069e-06	1.43683e-08	12	10	1727	20644	OVER
GO:0043170	macromolecule metabolic process	P	2.79069e-06	1.46086e-08	650	6342	1089	14312	OVER
GO:0006399	tRNA metabolic process	P	2.98286e-06	1.60878e-08	36	131	1703	20523	OVER
GO:0046906	tetrapyrrole binding	F	3.12478e-06	1.73489e-08	8	454	1731	20200	UNDER
GO:0006414	translational elongation	P	4.10551e-06	2.34452e-08	21	47	1718	20607	OVER
GO:0034660	ncRNA metabolic process	P	4.24809e-06	2.49333e-08	51	237	1688	20417	OVER
GO:0010608	posttranscriptional regulation of gene expression	P	1.34995e-05	8.13741e-08	37	148	1702	20506	OVER
GO:0044260	cellular macromolecule metabolic process	P	2.28416e-05	1.44864e-07	593	5798	1146	14856	OVER
GO:0042273	ribosomal large subunit biogenesis	P	2.28416e-05	1.44934e-07	17	34	1722	20620	OVER
GO:0020037	heme binding	F	2.71179e-05	1.7637e-07	8	413	1731	20241	UNDER
GO:0006417	regulation of translation	P	5.39169e-05	3.59218e-07	34	138	1705	20516	OVER
GO:0034248	regulation of cellular amide metabolic process	P	6.07221e-05	4.14189e-07	34	139	1705	20515	OVER
GO:0071704	organic substance metabolic process	P	7.91027e-05	5.52113e-07	836	8646	903	12008	OVER
GO:0006448	regulation of translational elongation	P	0.000160892	1.1485e-06	17	41	1722	20613	OVER
GO:0044237	cellular metabolic process	P	0.000655917	4.7862e-06	778	8078	961	12576	OVER
GO:0000028	ribosomal small subunit assembly	P	0.000684259	5.10155e-06	8	7	1731	20647	OVER
GO:0002181	cytoplasmic translation	P	0.0017045	1.29785e-05	10	16	1729	20638	OVER
GO:0008097	5S rRNA binding	F	0.00191446	1.48808e-05	6	3	1733	20651	OVER
GO:0004674	protein serine/threonine kinase activity	F	0.00199037	1.58831e-05	37	848	1702	19806	UNDER
GO:0015074	DNA integration	P	0.00199037	1.61023e-05	7	323	1732	20331	UNDER
GO:0016875	ligase activity	forming carbon-oxygen bonds	F	0.00204772	1.79217e-05	16	47	1723	20607	OVER
GO:0006418	tRNA aminoacylation for protein translation	P	0.00204772	1.79217e-05	16	47	1723	20607	OVER
GO:0004812	aminoacyl-tRNA ligase activity	F	0.00204772	1.79217e-05	16	47	1723	20607	OVER
GO:0016876	ligase activity	forming aminoacyl-tRNA and related compounds	F	0.00204772	1.79217e-05	16	47	1723	20607	OVER
GO:0046394	carboxylic acid biosynthetic process	P	0.00204772	1.81904e-05	60	378	1679	20276	OVER
GO:0042274	ribosomal small subunit biogenesis	P	0.0025398	2.29646e-05	14	37	1725	20617	OVER
GO:0003746	translation elongation factor activity	F	0.00254132	2.33814e-05	11	22	1728	20632	OVER
GO:0009987	cellular process	P	0.00277871	2.64409e-05	912	9746	827	10908	OVER
GO:0016053	organic acid biosynthetic process	P	0.00277871	2.7155e-05	61	394	1678	20260	OVER
GO:0043039	tRNA aminoacylation	P	0.00277871	2.73287e-05	16	49	1723	20605	OVER
GO:0043038	amino acid activation	P	0.00277871	2.73287e-05	16	49	1723	20605	OVER
GO:0045300	acyl-[acyl-carrier-protein] desaturase activity	F	0.00362779	3.62549e-05	4	0	1735	20654	OVER
GO:0006400	tRNA modification	P	0.00402501	4.0863e-05	16	51	1723	20603	OVER
GO:0016301	kinase activity	F	0.00416166	4.29105e-05	100	1749	1639	18905	UNDER
GO:0008652	cellular amino acid biosynthetic process	P	0.00650475	6.91983e-05	35	188	1704	20466	OVER
GO:0004672	protein kinase activity	F	0.00650475	7.01104e-05	77	1407	1662	19247	UNDER
GO:0030488	tRNA methylation	P	0.00650475	7.01654e-05	8	12	1731	20642	OVER
GO:0008033	tRNA processing	P	0.00779552	8.53254e-05	20	81	1719	20573	OVER
GO:0034470	ncRNA processing	P	0.00851205	9.45184e-05	34	183	1705	20471	OVER
GO:0034622	cellular macromolecular complex assembly	P	0.00907693	0.000102231	50	316	1689	20338	OVER
GO:0016773	phosphotransferase activity	alcohol group as acceptor	F	0.0137969	0.000157578	90	1565	1649	19089	UNDER
GO:0043687	post-translational protein modification	P	0.0146837	0.000170036	4	1	1735	20653	OVER
GO:0006468	protein phosphorylation	P	0.0173281	0.000203865	77	1372	1662	19282	UNDER
GO:0065003	macromolecular complex assembly	P	0.0173281	0.000206156	52	346	1687	20308	OVER
GO:0016310	phosphorylation	P	0.0206391	0.000248822	116	1909	1623	18745	UNDER
GO:0044283	small molecule biosynthetic process	P	0.0215119	0.00026318	77	578	1662	20076	OVER
GO:0008135	translation factor activity	RNA binding	F	0.0215119	0.000266169	21	93	1718	20561	OVER
GO:0016772	transferase activity	transferring phosphorus-containing groups	F	0.0218273	0.000273533	126	2038	1613	18616	UNDER
GO:0006259	DNA metabolic process	P	0.022691	0.000287957	35	745	1704	19909	UNDER
GO:0003729	mRNA binding	F	0.0233961	0.000302946	10	26	1729	20628	OVER
GO:0004497	monooxygenase activity	F	0.0233961	0.000304327	9	312	1730	20342	UNDER
GO:0044822	poly(A) RNA binding	F	0.0265087	0.00034902	12	38	1727	20616	OVER
GO:0007017	microtubule-based process	P	0.0276934	0.000369011	31	176	1708	20478	OVER
GO:0043933	macromolecular complex subunit organization	P	0.0309552	0.000417384	70	520	1669	20134	OVER
GO:0036265	RNA (guanine-N7)-methylation	P	0.0350803	0.000478571	4	2	1735	20652	OVER
GO:0004177	aminopeptidase activity	F	0.0395936	0.000546422	9	23	1730	20631	OVER

## Sheet: D. Achimenes patens
D. GO enrichment for Achimenes patens coexpression clusters
Cluster 1
GO-ID	Term	Category	FDR	P-Value	#Test	#Ref	#notAnnotTest	#notAnnotRef	Over/Under
GO:0016192	vesicle-mediated transport	P	1.60163e-16	2.55851e-20	117	333	2830	24367	OVER
GO:0008104	protein localization	P	3.39252e-15	1.08387e-18	148	512	2799	24188	OVER
GO:0015031	protein transport	P	6.55523e-15	3.14149e-18	136	456	2811	24244	OVER
GO:0045184	establishment of protein localization	P	6.82572e-15	4.36148e-18	138	468	2809	24232	OVER
GO:0043531	ADP binding	F	9.01401e-15	7.19969e-18	107	313	2840	24387	OVER
GO:0033036	macromolecule localization	P	1.95664e-14	1.87537e-17	162	609	2785	24091	OVER
GO:0046907	intracellular transport	P	8.68703e-14	9.71393e-17	124	416	2823	24284	OVER
GO:0034613	cellular protein localization	P	2.22021e-13	2.83733e-16	125	429	2822	24271	OVER
GO:0006886	intracellular protein transport	P	3.76611e-13	5.41454e-16	113	370	2834	24330	OVER
GO:0051649	establishment of localization in cell	P	4.01125e-13	6.58063e-16	125	434	2822	24266	OVER
GO:0090304	nucleic acid metabolic process	P	4.01125e-13	7.04852e-16	246	3300	2701	21400	UNDER
GO:0070727	cellular macromolecule localization	P	7.45933e-13	1.4299e-15	126	445	2821	24255	OVER
GO:0051641	cellular localization	P	1.08585e-12	2.25497e-15	138	513	2809	24187	OVER
GO:0003676	nucleic acid binding	F	1.73996e-12	3.89128e-15	300	3805	2647	20895	UNDER
GO:0016070	RNA metabolic process	P	2.02951e-12	4.86305e-15	151	2268	2796	22432	UNDER
GO:0006725	cellular aromatic compound metabolic process	P	7.37913e-11	1.88604e-13	388	4568	2559	20132	UNDER
GO:0010467	gene expression	P	2.22743e-10	6.04893e-13	197	2655	2750	22045	UNDER
GO:0003677	DNA binding	F	3.56428e-10	1.06273e-12	112	1745	2835	22955	UNDER
GO:1901360	organic cyclic compound metabolic process	P	3.56428e-10	1.08181e-12	411	4740	2536	19960	UNDER
GO:0046483	heterocycle metabolic process	P	4.88088e-10	1.55939e-12	390	4531	2557	20169	UNDER
GO:0034641	cellular nitrogen compound metabolic process	P	6.23487e-10	2.17197e-12	450	5090	2497	19610	UNDER
GO:0006139	nucleobase-containing compound metabolic process	P	6.23487e-10	2.19117e-12	353	4170	2594	20530	UNDER
GO:0006807	nitrogen compound metabolic process	P	6.81939e-10	2.50553e-12	620	6654	2327	18046	UNDER
GO:0071702	organic substance transport	P	5.05916e-09	1.93961e-11	181	858	2766	23842	OVER
GO:0005515	protein binding	F	8.32042e-09	3.32285e-11	560	3525	2387	21175	OVER
GO:0008152	metabolic process	P	1.29116e-08	5.36266e-11	1368	13048	1579	11652	UNDER
GO:0048193	Golgi vesicle transport	P	2.62376e-08	1.13165e-10	37	74	2910	24626	OVER
GO:0007264	small GTPase mediated signal transduction	P	2.59671e-07	1.16147e-09	46	122	2901	24578	OVER
GO:0015979	photosynthesis	P	4.34885e-06	2.01464e-08	1	189	2946	24511	UNDER
GO:0044271	cellular nitrogen compound biosynthetic process	P	5.9503e-06	2.85158e-08	224	2669	2723	22031	UNDER
GO:0044237	cellular metabolic process	P	8.663e-06	4.32459e-08	1063	10200	1884	14500	UNDER
GO:0006888	ER to Golgi vesicle-mediated transport	P	8.663e-06	4.42836e-08	20	29	2927	24671	OVER
GO:0071704	organic substance metabolic process	P	1.11343e-05	5.8695e-08	1155	10972	1792	13728	UNDER
GO:0005484	SNAP receptor activity	F	3.41218e-05	1.85326e-07	22	40	2925	24660	OVER
GO:0019219	regulation of nucleobase-containing compound metabolic process	P	5.52275e-05	3.0878e-07	104	1407	2843	23293	UNDER
GO:0097659	nucleic acid-templated transcription	P	7.1874e-05	4.24815e-07	108	1441	2839	23259	UNDER
GO:0032774	RNA biosynthetic process	P	7.1874e-05	4.24815e-07	108	1441	2839	23259	UNDER
GO:0051179	localization	P	8.42369e-05	5.246e-07	418	2716	2529	21984	OVER
GO:0044249	cellular biosynthetic process	P	8.42369e-05	5.24798e-07	393	4172	2554	20528	UNDER
GO:0051252	regulation of RNA metabolic process	P	8.6989e-05	5.63418e-07	102	1371	2845	23329	UNDER
GO:0006351	transcription	DNA-templated	P	8.6989e-05	5.73638e-07	107	1424	2840	23276	UNDER
GO:0006396	RNA processing	P	8.6989e-05	5.83632e-07	28	554	2919	24146	UNDER
GO:0044238	primary metabolic process	P	9.37906e-05	6.44248e-07	1079	10216	1868	14484	UNDER
GO:0009058	biosynthetic process	P	0.00011438	8.11564e-07	446	4642	2501	20058	UNDER
GO:0006810	transport	P	0.00011438	8.38402e-07	406	2638	2541	22062	OVER
GO:1901576	organic substance biosynthetic process	P	0.00011438	8.40492e-07	422	4421	2525	20279	UNDER
GO:0019438	aromatic compound biosynthetic process	P	0.000126913	9.63453e-07	166	2007	2781	22693	UNDER
GO:0044707	single-multicellular organism process	P	0.000126913	9.73135e-07	46	759	2901	23941	UNDER
GO:0031323	regulation of cellular metabolic process	P	0.000134202	1.05047e-06	140	1746	2807	22954	UNDER
GO:0051234	establishment of localization	P	0.000135839	1.085e-06	408	2662	2539	22038	OVER
GO:0019222	regulation of metabolic process	P	0.000144102	1.174e-06	145	1790	2802	22910	UNDER
GO:0051171	regulation of nitrogen compound metabolic process	P	0.000169666	1.40937e-06	125	1587	2822	23113	UNDER
GO:0006325	chromatin organization	P	0.000188669	1.61541e-06	7	255	2940	24445	UNDER
GO:0004386	helicase activity	F	0.000188669	1.6275e-06	7	256	2940	24444	UNDER
GO:0051276	chromosome organization	P	0.000210848	1.87468e-06	6	237	2941	24463	UNDER
GO:0061024	membrane organization	P	0.000210848	1.88618e-06	44	152	2903	24548	OVER
GO:0060255	regulation of macromolecule metabolic process	P	0.000213311	1.94229e-06	142	1747	2805	22953	UNDER
GO:1901362	organic cyclic compound biosynthetic process	P	0.000223939	2.07484e-06	186	2180	2761	22520	UNDER
GO:0032502	developmental process	P	0.000246332	2.40306e-06	58	875	2889	23825	UNDER
GO:0080090	regulation of primary metabolic process	P	0.000246332	2.42825e-06	140	1722	2807	22978	UNDER
GO:0007275	multicellular organism development	P	0.000246332	2.46793e-06	46	742	2901	23958	UNDER
GO:1903506	regulation of nucleic acid-templated transcription	P	0.000246332	2.47906e-06	92	1234	2855	23466	UNDER
GO:2001141	regulation of RNA biosynthetic process	P	0.000246332	2.47906e-06	92	1234	2855	23466	UNDER
GO:0003824	catalytic activity	F	0.000303951	3.10748e-06	1296	11987	1651	12713	UNDER
GO:0006355	regulation of transcription	DNA-templated	P	0.000318763	3.3506e-06	91	1218	2856	23482	UNDER
GO:0018130	heterocycle biosynthetic process	P	0.000318763	3.36076e-06	169	1998	2778	22702	UNDER
GO:0044767	single-organism developmental process	P	0.000379464	4.06136e-06	57	851	2890	23849	UNDER
GO:0048856	anatomical structure development	P	0.000573938	6.23447e-06	57	843	2890	23857	UNDER
GO:1901363	heterocyclic compound binding	F	0.000728137	8.0258e-06	895	8514	2052	16186	UNDER
GO:0034645	cellular macromolecule biosynthetic process	P	0.000761529	8.5155e-06	260	2841	2687	21859	UNDER
GO:0009059	macromolecule biosynthetic process	P	0.000797373	9.04368e-06	267	2903	2680	21797	UNDER
GO:0010468	regulation of gene expression	P	0.000837048	9.62739e-06	117	1455	2830	23245	UNDER
GO:0034654	nucleobase-containing compound biosynthetic process	P	0.000926395	1.0803e-05	147	1752	2800	22948	UNDER
GO:0097159	organic cyclic compound binding	F	0.000993794	1.17477e-05	897	8515	2050	16185	UNDER
GO:0048731	system development	P	0.00103025	1.23432e-05	25	467	2922	24233	UNDER
GO:0009987	cellular process	P	0.00103086	1.25152e-05	1327	12176	1620	12524	UNDER
GO:0043436	oxoacid metabolic process	P	0.00112148	1.37946e-05	106	1337	2841	23363	UNDER
GO:0019752	carboxylic acid metabolic process	P	0.00116076	1.44631e-05	104	1314	2843	23386	UNDER
GO:0003006	developmental process involved in reproduction	P	0.0013737	1.76683e-05	16	350	2931	24350	UNDER
GO:0010556	regulation of macromolecule biosynthetic process	P	0.0013737	1.77747e-05	116	1430	2831	23270	UNDER
GO:2000112	regulation of cellular macromolecule biosynthetic process	P	0.0013737	1.77747e-05	116	1430	2831	23270	UNDER
GO:0031326	regulation of cellular biosynthetic process	P	0.00144178	1.8886e-05	117	1441	2830	23259	UNDER
GO:0009889	regulation of biosynthetic process	P	0.00176712	2.34298e-05	118	1442	2829	23258	UNDER
GO:0019684	photosynthesis	light reaction	P	0.00184984	2.48222e-05	0	100	2947	24600	UNDER
GO:0044260	cellular macromolecule metabolic process	P	0.00227679	3.09148e-05	759	7268	2188	17432	UNDER
GO:0061458	reproductive system development	P	0.003161	4.39308e-05	14	315	2933	24385	UNDER
GO:0048608	reproductive structure development	P	0.003161	4.39308e-05	14	315	2933	24385	UNDER
GO:0016050	vesicle organization	P	0.00353911	4.97511e-05	22	62	2925	24638	OVER
GO:0003723	RNA binding	F	0.00389438	5.53673e-05	54	766	2893	23934	UNDER
GO:0034660	ncRNA metabolic process	P	0.00421068	6.0537e-05	20	382	2927	24318	UNDER
GO:0022613	ribonucleoprotein complex biogenesis	P	0.0044569	6.47888e-05	40	614	2907	24086	UNDER
GO:0043170	macromolecule metabolic process	P	0.00487443	7.1637e-05	848	7995	2099	16705	UNDER
GO:0055114	oxidation-reduction process	P	0.00561148	8.33655e-05	189	2093	2758	22607	UNDER
GO:0044802	single-organism membrane organization	P	0.00591551	8.88272e-05	36	136	2911	24564	OVER
GO:0004497	monooxygenase activity	F	0.00680993	0.000103346	20	376	2927	24324	UNDER
GO:0032501	multicellular organismal process	P	0.00683591	0.000104832	61	827	2886	23873	UNDER
GO:0061025	membrane fusion	P	0.00843668	0.000130728	23	71	2924	24629	OVER
GO:0046394	carboxylic acid biosynthetic process	P	0.0085075	0.000133185	37	564	2910	24136	UNDER
GO:0009791	post-embryonic development	P	0.00950959	0.000150391	22	392	2925	24308	UNDER
GO:0016053	organic acid biosynthetic process	P	0.0107603	0.00017189	39	585	2908	24115	UNDER
GO:0016491	oxidoreductase activity	F	0.011674	0.00018835	190	2074	2757	22626	UNDER
GO:0005506	iron ion binding	F	0.0119989	0.000195509	33	514	2914	24186	UNDER
GO:0042254	ribosome biogenesis	P	0.0126065	0.000207528	37	558	2910	24142	UNDER
GO:0051117	ATPase binding	F	0.0126065	0.000209437	6	4	2941	24696	OVER
GO:0051169	nuclear transport	P	0.0138941	0.000235268	28	100	2919	24600	OVER
GO:0006913	nucleocytoplasmic transport	P	0.0138941	0.000235268	28	100	2919	24600	OVER
GO:0016570	histone modification	P	0.0154411	0.000264728	3	136	2944	24564	UNDER
GO:0009066	aspartate family amino acid metabolic process	P	0.0154411	0.000268222	17	324	2930	24376	UNDER
GO:0000149	SNARE binding	F	0.0154411	0.000268863	16	42	2931	24658	OVER
GO:0006891	intra-Golgi vesicle-mediated transport	P	0.017259	0.000303274	11	21	2936	24679	OVER
GO:0071103	DNA conformation change	P	0.0188367	0.000334005	4	151	2943	24549	UNDER
GO:0006479	protein methylation	P	0.0219937	0.000397011	1	96	2946	24604	UNDER
GO:0008213	protein alkylation	P	0.0219937	0.000397011	1	96	2946	24604	UNDER
GO:0006260	DNA replication	P	0.0223146	0.000406368	6	176	2941	24524	UNDER
GO:0070072	vacuolar proton-transporting V-type ATPase complex assembly	P	0.0226113	0.000419097	6	5	2941	24695	OVER
GO:0070070	proton-transporting V-type ATPase complex assembly	P	0.0226113	0.000419097	6	5	2941	24695	OVER
GO:0007389	pattern specification process	P	0.0226113	0.000422608	1	98	2946	24602	UNDER
GO:0006897	endocytosis	P	0.0227038	0.00043159	14	35	2933	24665	OVER
GO:0042277	peptide binding	F	0.0227038	0.00043159	14	35	2933	24665	OVER
GO:0042157	lipoprotein metabolic process	P	0.0250532	0.000480254	13	31	2934	24669	OVER
GO:0044710	single-organism metabolic process	P	0.025912	0.000500855	625	5950	2322	18750	UNDER
GO:0044699	single-organism process	P	0.0265264	0.000516967	924	8535	2023	16165	UNDER
GO:0006520	cellular amino acid metabolic process	P	0.0268774	0.000531478	53	708	2894	23992	UNDER
GO:0008026	ATP-dependent helicase activity	F	0.0268774	0.00053669	3	128	2944	24572	UNDER
GO:0070035	purine NTP-dependent helicase activity	F	0.0268774	0.00053669	3	128	2944	24572	UNDER
GO:0009790	embryo development	P	0.027175	0.000546973	3	129	2944	24571	UNDER
GO:0006399	tRNA metabolic process	P	0.0291688	0.000595686	11	237	2936	24463	UNDER
GO:0034470	ncRNA processing	P	0.0291688	0.000596422	12	253	2935	24447	UNDER
GO:0044085	cellular component biogenesis	P	0.0293195	0.000606988	101	1184	2846	23516	UNDER
GO:0033218	amide binding	F	0.0293195	0.000608871	16	46	2931	24654	OVER
GO:0019904	protein domain specific binding	F	0.0302831	0.000638276	8	12	2939	24688	OVER
GO:1901566	organonitrogen compound biosynthetic process	P	0.0302831	0.000639113	120	1370	2827	23330	UNDER
GO:0016569	chromatin modification	P	0.0302831	0.000643395	4	142	2943	24558	UNDER
GO:0006950	response to stress	P	0.0314305	0.000672793	90	1076	2857	23624	UNDER
GO:0035556	intracellular signal transduction	P	0.0379758	0.000818966	73	393	2874	24307	OVER
GO:0006497	protein lipidation	P	0.0389999	0.000862049	12	29	2935	24671	OVER
GO:0005048	signal sequence binding	F	0.0389999	0.000862049	12	29	2935	24671	OVER
GO:0042158	lipoprotein biosynthetic process	P	0.0389999	0.000862049	12	29	2935	24671	OVER
GO:0006259	DNA metabolic process	P	0.0389999	0.000871815	89	1057	2858	23643	UNDER
GO:0003002	regionalization	P	0.0389999	0.000872203	1	89	2946	24611	UNDER
GO:0031625	ubiquitin protein ligase binding	F	0.0390616	0.000886061	16	48	2931	24652	OVER
GO:0044389	ubiquitin-like protein ligase binding	F	0.0390616	0.000886061	16	48	2931	24652	OVER
GO:0043632	modification-dependent macromolecule catabolic process	P	0.0401001	0.000924303	58	296	2889	24404	OVER
GO:0005086	ARF guanyl-nucleotide exchange factor activity	F	0.0401001	0.000935241	8	13	2939	24687	OVER
GO:0032011	ARF protein signal transduction	P	0.0401001	0.000935241	8	13	2939	24687	OVER
GO:0032012	regulation of ARF protein signal transduction	P	0.0401001	0.000935241	8	13	2939	24687	OVER
GO:0019843	rRNA binding	F	0.0441032	0.00103565	0	67	2947	24633	UNDER
GO:0016071	mRNA metabolic process	P	0.0443826	0.0010493	11	229	2936	24471	UNDER
GO:0006511	ubiquitin-dependent protein catabolic process	P	0.0466863	0.00111122	57	290	2890	24410	OVER
GO:0006974	cellular response to DNA damage stimulus	P	0.0474419	0.00113679	15	279	2932	24421	UNDER
Cluster 2
GO-ID	Term	Category	FDR	P-Value	#Test	#Ref	#notAnnotTest	#notAnnotRef	Over/Under
GO:0003676	nucleic acid binding	F	1.54433e-12	2.46698e-16	63	4042	912	22630	UNDER
GO:0090304	nucleic acid metabolic process	P	3.40296e-11	1.08721e-14	53	3493	922	23179	UNDER
GO:0010467	gene expression	P	4.06259e-09	1.94693e-12	41	2811	934	23861	UNDER
GO:0043170	macromolecule metabolic process	P	2.05531e-06	1.3133e-09	227	8616	748	18056	UNDER
GO:0046034	ATP metabolic process	P	8.48055e-06	6.7736e-09	40	368	935	26304	OVER
GO:0044260	cellular macromolecule metabolic process	P	8.70659e-06	8.34497e-09	205	7822	770	18850	UNDER
GO:0044271	cellular nitrogen compound biosynthetic process	P	1.39439e-05	1.88381e-08	53	2840	922	23832	UNDER
GO:0009205	purine ribonucleoside triphosphate metabolic process	P	1.39439e-05	1.98835e-08	40	384	935	26288	OVER
GO:0009144	purine nucleoside triphosphate metabolic process	P	1.39439e-05	2.2646e-08	40	386	935	26286	OVER
GO:0046128	purine ribonucleoside metabolic process	P	1.39439e-05	2.51549e-08	43	436	932	26236	OVER
GO:0009167	purine ribonucleoside monophosphate metabolic process	P	1.39439e-05	2.74498e-08	41	405	934	26267	OVER
GO:0009126	purine nucleoside monophosphate metabolic process	P	1.39439e-05	2.74498e-08	41	405	934	26267	OVER
GO:0042278	purine nucleoside metabolic process	P	1.39439e-05	3.01124e-08	43	439	932	26233	OVER
GO:0009150	purine ribonucleotide metabolic process	P	1.39439e-05	3.2e-08	43	440	932	26232	OVER
GO:0016070	RNA metabolic process	P	1.39439e-05	3.37691e-08	41	2378	934	24294	UNDER
GO:0022613	ribonucleoprotein complex biogenesis	P	1.39439e-05	3.56393e-08	2	652	973	26020	UNDER
GO:0006259	DNA metabolic process	P	1.58594e-05	4.30687e-08	11	1135	964	25537	UNDER
GO:0009199	ribonucleoside triphosphate metabolic process	P	1.68496e-05	4.84492e-08	40	398	935	26274	OVER
GO:0009141	nucleoside triphosphate metabolic process	P	2.17001e-05	6.5863e-08	40	403	935	26269	OVER
GO:0006163	purine nucleotide metabolic process	P	2.18785e-05	6.98993e-08	43	448	932	26224	OVER
GO:0009119	ribonucleoside metabolic process	P	2.29933e-05	7.7134e-08	44	470	931	26202	OVER
GO:0034641	cellular nitrogen compound metabolic process	P	2.46645e-05	8.66803e-08	132	5408	843	21264	UNDER
GO:0009259	ribonucleotide metabolic process	P	2.53494e-05	9.31366e-08	44	474	931	26198	OVER
GO:0009161	ribonucleoside monophosphate metabolic process	P	2.60135e-05	9.97323e-08	42	437	933	26235	OVER
GO:0009123	nucleoside monophosphate metabolic process	P	3.47983e-05	1.39e-07	42	446	933	26226	OVER
GO:1902600	hydrogen ion transmembrane transport	P	4.53733e-05	1.88452e-07	21	137	954	26535	OVER
GO:0042254	ribosome biogenesis	P	5.10715e-05	2.20276e-07	2	593	973	26079	UNDER
GO:0034645	cellular macromolecule biosynthetic process	P	8.24799e-05	3.6892e-07	63	3038	912	23634	UNDER
GO:0009116	nucleoside metabolic process	P	0.000118658	5.49692e-07	44	508	931	26164	OVER
GO:0009059	macromolecule biosynthetic process	P	0.000285679	1.36907e-06	67	3103	908	23569	UNDER
GO:1901657	glycosyl compound metabolic process	P	0.000375784	1.86091e-06	44	533	931	26139	OVER
GO:0006119	oxidative phosphorylation	P	0.000531587	2.71738e-06	19	137	956	26535	OVER
GO:0019637	organophosphate metabolic process	P	0.000805412	4.24578e-06	68	1010	907	25662	OVER
GO:0006807	nitrogen compound metabolic process	P	0.000927859	5.03949e-06	196	7078	779	19594	UNDER
GO:0019693	ribose phosphate metabolic process	P	0.000947218	5.29595e-06	44	556	931	26116	OVER
GO:0043043	peptide biosynthetic process	P	0.00107804	6.19958e-06	7	766	968	25906	UNDER
GO:0009117	nucleotide metabolic process	P	0.00117173	6.92557e-06	53	728	922	25944	OVER
GO:0006753	nucleoside phosphate metabolic process	P	0.00123	7.96091e-06	53	735	922	25937	OVER
GO:0006412	translation	P	0.00123	8.16524e-06	7	747	968	25925	UNDER
GO:0090662	ATP hydrolysis coupled transmembrane transport	P	0.00123	8.25239e-06	11	50	964	26622	OVER
GO:0015991	ATP hydrolysis coupled proton transport	P	0.00123	8.25239e-06	11	50	964	26622	OVER
GO:0015988	energy coupled proton transmembrane transport	against electrochemical gradient	P	0.00123	8.25239e-06	11	50	964	26622	OVER
GO:0098771	inorganic ion homeostasis	P	0.00123044	8.64846e-06	16	109	959	26563	OVER
GO:0055080	cation homeostasis	P	0.00123044	8.64846e-06	16	109	959	26563	OVER
GO:0044237	cellular metabolic process	P	0.00138149	9.93081e-06	331	10932	644	15740	UNDER
GO:0003677	DNA binding	F	0.00156526	1.15019e-05	34	1823	941	24849	UNDER
GO:0006396	RNA processing	P	0.00163883	1.23044e-05	4	578	971	26094	UNDER
GO:0006811	ion transport	P	0.00165388	1.28934e-05	58	845	917	25827	OVER
GO:0050801	ion homeostasis	P	0.00165388	1.29694e-05	16	113	959	26559	OVER
GO:0044249	cellular biosynthetic process	P	0.00165388	1.32099e-05	113	4452	862	22220	UNDER
GO:0072521	purine-containing compound metabolic process	P	0.00168298	1.37112e-05	46	613	929	26059	OVER
GO:0015078	hydrogen ion transmembrane transporter activity	F	0.00189585	1.58827e-05	19	157	956	26515	OVER
GO:0055082	cellular chemical homeostasis	P	0.00189585	1.60511e-05	13	77	962	26595	OVER
GO:1901566	organonitrogen compound biosynthetic process	P	0.00210306	1.81414e-05	25	1465	950	25207	UNDER
GO:0043531	ADP binding	F	0.0024864	2.18453e-05	33	387	942	26285	OVER
GO:0006091	generation of precursor metabolites and energy	P	0.00270221	2.42855e-05	44	587	931	26085	OVER
GO:0071555	cell wall organization	P	0.00270221	2.46048e-05	26	273	949	26399	OVER
GO:0006812	cation transport	P	0.00271612	2.51654e-05	45	614	930	26058	OVER
GO:0034220	ion transmembrane transport	P	0.00295746	2.78739e-05	36	447	939	26225	OVER
GO:0046961	proton-transporting ATPase activity	rotational mechanism	F	0.00304752	2.92095e-05	8	28	967	26644	OVER
GO:0055067	monovalent inorganic cation homeostasis	P	0.00343276	3.34502e-05	12	71	963	26601	OVER
GO:0046483	heterocycle metabolic process	P	0.00345112	3.41804e-05	126	4795	849	21877	UNDER
GO:0043604	amide biosynthetic process	P	0.00350343	3.52582e-05	9	790	966	25882	UNDER
GO:0010468	regulation of gene expression	P	0.00389023	3.97723e-05	28	1544	947	25128	UNDER
GO:0030003	cellular cation homeostasis	P	0.00403679	4.19155e-05	11	61	964	26611	OVER
GO:0031326	regulation of cellular biosynthetic process	P	0.00471728	5.0385e-05	28	1530	947	25142	UNDER
GO:0006518	peptide metabolic process	P	0.00471728	5.04885e-05	11	859	964	25813	UNDER
GO:0006873	cellular ion homeostasis	P	0.00500548	5.43726e-05	11	63	964	26609	OVER
GO:0097159	organic cyclic compound binding	F	0.00507834	5.59753e-05	274	9138	701	17534	UNDER
GO:0006139	nucleobase-containing compound metabolic process	P	0.00514388	5.82803e-05	115	4408	860	22264	UNDER
GO:0015074	DNA integration	P	0.00514388	5.83411e-05	5	576	970	26096	UNDER
GO:0010556	regulation of macromolecule biosynthetic process	P	0.00543576	6.41447e-05	28	1518	947	25154	UNDER
GO:2000112	regulation of cellular macromolecule biosynthetic process	P	0.00543576	6.41447e-05	28	1518	947	25154	UNDER
GO:1901363	heterocyclic compound binding	F	0.00543576	6.42566e-05	274	9135	701	17537	UNDER
GO:0003723	RNA binding	F	0.00560212	6.75629e-05	10	810	965	25862	UNDER
GO:0009987	cellular process	P	0.00560212	6.80129e-05	415	13088	560	13584	UNDER
GO:0003735	structural constituent of ribosome	F	0.00609467	7.49664e-05	2	414	973	26258	UNDER
GO:0051171	regulation of nitrogen compound metabolic process	P	0.00657712	8.19514e-05	33	1679	942	24993	UNDER
GO:0015992	proton transport	P	0.00676822	8.64948e-05	23	245	952	26427	OVER
GO:0006818	hydrogen transport	P	0.00676822	8.64948e-05	23	245	952	26427	OVER
GO:0005200	structural constituent of cytoskeleton	F	0.00689993	8.92802e-05	9	44	966	26628	OVER
GO:0006725	cellular aromatic compound metabolic process	P	0.00690739	9.04801e-05	130	4826	845	21846	UNDER
GO:0098660	inorganic ion transmembrane transport	P	0.00693073	9.18931e-05	27	314	948	26358	OVER
GO:0009889	regulation of biosynthetic process	P	0.00699693	9.38885e-05	29	1531	946	25141	UNDER
GO:0060255	regulation of macromolecule metabolic process	P	0.00726143	9.85977e-05	38	1851	937	24821	UNDER
GO:0051179	localization	P	0.00797721	0.000109591	150	2984	825	23688	OVER
GO:0048878	chemical homeostasis	P	0.00860969	0.000119655	20	201	955	26471	OVER
GO:0045229	external encapsulating structure organization	P	0.00909065	0.000127792	26	303	949	26369	OVER
GO:0036442	hydrogen-exporting ATPase activity	F	0.00976808	0.000138875	9	47	966	26625	OVER
GO:0019222	regulation of metabolic process	P	0.0106688	0.000153385	40	1895	935	24777	UNDER
GO:0098662	inorganic cation transmembrane transport	P	0.0107416	0.000156147	25	289	950	26383	OVER
GO:0006810	transport	P	0.0115563	0.000169837	145	2899	830	23773	OVER
GO:0030004	cellular monovalent inorganic cation homeostasis	P	0.0126562	0.000188024	7	28	968	26644	OVER
GO:0018130	heterocycle biosynthetic process	P	0.0135841	0.000203978	47	2120	928	24552	UNDER
GO:0044769	ATPase activity	coupled to transmembrane movement of ions	rotational mechanism	F	0.0136914	0.000209611	9	50	966	26622	OVER
GO:0006885	regulation of pH	P	0.0136914	0.000209964	10	62	965	26610	OVER
GO:0044238	primary metabolic process	P	0.0148135	0.000229539	343	10952	632	15720	UNDER
GO:0065008	regulation of biological quality	P	0.0162586	0.000254527	42	620	933	26052	OVER
GO:0080090	regulation of primary metabolic process	P	0.0163923	0.00025924	39	1823	936	24849	UNDER
GO:0071704	organic substance metabolic process	P	0.0163962	0.00026192	372	11755	603	14917	UNDER
GO:0043603	cellular amide metabolic process	P	0.0165882	0.000269382	14	919	961	25753	UNDER
GO:0051234	establishment of localization	P	0.0165882	0.000270287	145	2925	830	23747	OVER
GO:0006073	cellular glucan metabolic process	P	0.0166811	0.000274465	37	522	938	26150	OVER
GO:0006355	regulation of transcription	DNA-templated	P	0.0175053	0.000290824	24	1285	951	25387	UNDER
GO:0098655	cation transmembrane transport	P	0.0180608	0.000302938	27	339	948	26333	OVER
GO:0051276	chromosome organization	P	0.0184824	0.00031296	0	243	975	26429	UNDER
GO:0044264	cellular polysaccharide metabolic process	P	0.018555	0.000320007	39	567	936	26105	OVER
GO:0044042	glucan metabolic process	P	0.018555	0.000320118	37	529	938	26143	OVER
GO:0031323	regulation of cellular metabolic process	P	0.0204499	0.000356077	40	1846	935	24826	UNDER
GO:0055086	nucleobase-containing small molecule metabolic process	P	0.0213857	0.000375787	56	920	919	25752	OVER
GO:0016051	carbohydrate biosynthetic process	P	0.0228608	0.000405359	36	515	939	26157	OVER
GO:0004645	phosphorylase activity	F	0.0232475	0.000415929	4	7	971	26665	OVER
GO:0051258	protein polymerization	P	0.0244712	0.000441732	9	56	966	26616	OVER
GO:0005215	transporter activity	F	0.024487	0.000445929	86	1579	889	25093	OVER
GO:1901360	organic cyclic compound metabolic process	P	0.027477	0.000504768	141	5010	834	21662	UNDER
GO:0015077	monovalent inorganic cation transmembrane transporter activity	F	0.0276921	0.000513145	21	241	954	26431	OVER
GO:0019438	aromatic compound biosynthetic process	P	0.0284394	0.000531535	49	2124	926	24548	UNDER
GO:0034660	ncRNA metabolic process	P	0.0302687	0.000570559	3	399	972	26273	UNDER
GO:0071554	cell wall organization or biogenesis	P	0.0351792	0.000668742	30	414	945	26258	OVER
GO:0034654	nucleobase-containing compound biosynthetic process	P	0.0407017	0.000780224	42	1857	933	24815	UNDER
GO:0080048	GDP-D-glucose phosphorylase activity	F	0.0417678	0.000807333	3	3	972	26669	OVER
GO:0097659	nucleic acid-templated transcription	P	0.0418258	0.000821817	32	1517	943	25155	UNDER
GO:0032774	RNA biosynthetic process	P	0.0418258	0.000821817	32	1517	943	25155	UNDER
GO:0006084	acetyl-CoA metabolic process	P	0.0429964	0.000851686	4	9	971	26663	OVER
GO:0015672	monovalent inorganic cation transport	P	0.0453287	0.000905125	26	344	949	26328	OVER
GO:0019219	regulation of nucleobase-containing compound metabolic process	P	0.0456285	0.000918401	31	1480	944	25192	UNDER
GO:0055065	metal ion homeostasis	P	0.0460267	0.000933769	8	50	967	26622	OVER
GO:0006351	transcription	DNA-templated	P	0.0493865	0.00100982	32	1499	943	25173	UNDER
Cluster 3
GO-ID	Term	Category	FDR	P-Value	#Test	#Ref	#notAnnotTest	#notAnnotRef	Over/Under
GO:0015979	photosynthesis	P	0.00735152	1.17436e-06	10	180	187	27270	OVER
GO:0019684	photosynthesis	light reaction	P	0.0239996	7.6676e-06	7	93	190	27357	OVER
Cluster 4
GO-ID	Term	Category	FDR	P-Value	#Test	#Ref	#notAnnotTest	#notAnnotRef	Over/Under
GO:0003676	nucleic acid binding	F	1.06225e-47	1.69688e-51	1089	3016	3843	19699	OVER
GO:0003824	catalytic activity	F	5.81223e-42	1.85694e-45	1921	11362	3011	11353	UNDER
GO:0044699	single-organism process	P	1.47369e-35	7.0624e-39	1300	8159	3632	14556	UNDER
GO:0005488	binding	F	1.48091e-33	9.46269e-37	3200	12515	1732	10200	OVER
GO:0005515	protein binding	F	3.12352e-33	2.49482e-36	1024	3061	3908	19654	OVER
GO:0044710	single-organism metabolic process	P	1.15416e-31	1.10622e-34	849	5726	4083	16989	UNDER
GO:0044763	single-organism cellular process	P	5.2777e-28	5.90159e-31	941	6089	3991	16626	UNDER
GO:0015074	DNA integration	P	3.78115e-25	4.83214e-28	214	367	4718	22348	OVER
GO:0090304	nucleic acid metabolic process	P	2.40572e-23	3.4587e-26	866	2680	4066	20035	OVER
GO:0010467	gene expression	P	1.09265e-17	1.74544e-20	695	2157	4237	20558	OVER
GO:0044281	small molecule metabolic process	P	6.97889e-16	1.22632e-18	475	3223	4457	19492	UNDER
GO:0022613	ribonucleoprotein complex biogenesis	P	1.11079e-14	2.1293e-17	205	449	4727	22266	OVER
GO:0005975	carbohydrate metabolic process	P	1.22291e-14	2.53958e-17	166	1429	4766	21286	UNDER
GO:0006259	DNA metabolic process	P	4.73073e-14	1.05799e-16	316	830	4616	21885	OVER
GO:0003735	structural constituent of ribosome	F	7.13486e-14	1.70963e-16	144	272	4788	22443	OVER
GO:0034641	cellular nitrogen compound metabolic process	P	9.94416e-14	2.54164e-16	1201	4339	3731	18376	OVER
GO:1901363	heterocyclic compound binding	F	1.20139e-13	3.26257e-16	1927	7482	3005	15233	OVER
GO:0097159	organic cyclic compound binding	F	1.30918e-13	3.76443e-16	1927	7485	3005	15230	OVER
GO:0055114	oxidation-reduction process	P	2.79969e-13	8.49746e-16	272	2010	4660	20705	UNDER
GO:0044723	single-organism carbohydrate metabolic process	P	7.44647e-13	2.37906e-15	103	988	4829	21727	UNDER
GO:0006412	translation	P	8.65317e-13	2.90282e-15	222	532	4710	22183	OVER
GO:0042254	ribosome biogenesis	P	1.26978e-12	4.46248e-15	184	411	4748	22304	OVER
GO:0008270	zinc ion binding	F	2.20866e-12	8.11489e-15	429	1279	4503	21436	OVER
GO:0043604	amide biosynthetic process	P	3.23924e-12	1.24188e-14	230	569	4702	22146	OVER
GO:0043043	peptide biosynthetic process	P	7.27339e-12	2.95854e-14	223	550	4709	22165	OVER
GO:0006082	organic acid metabolic process	P	7.27339e-12	3.0209e-14	332	2296	4600	20419	UNDER
GO:0006139	nucleobase-containing compound metabolic process	P	2.2892e-11	9.87353e-14	986	3537	3946	19178	OVER
GO:0016491	oxidoreductase activity	F	3.51524e-11	1.57231e-13	280	1984	4652	20731	UNDER
GO:0044711	single-organism biosynthetic process	P	3.7163e-11	1.72161e-13	229	1696	4703	21019	UNDER
GO:0044255	cellular lipid metabolic process	P	4.64025e-11	2.22376e-13	81	802	4851	21913	UNDER
GO:0006629	lipid metabolic process	P	4.95211e-11	2.45232e-13	112	999	4820	21716	UNDER
GO:0006091	generation of precursor metabolites and energy	P	6.44843e-11	3.29632e-13	49	582	4883	22133	UNDER
GO:0044260	cellular macromolecule metabolic process	P	1.62144e-10	8.54752e-13	1641	6386	3291	16329	OVER
GO:0032787	monocarboxylic acid metabolic process	P	5.88931e-10	3.19867e-12	64	665	4868	22050	UNDER
GO:0016052	carbohydrate catabolic process	P	6.25831e-10	3.49906e-12	19	335	4913	22380	UNDER
GO:0005198	structural molecule activity	F	6.8788e-09	3.95586e-11	160	387	4772	22328	OVER
GO:0006518	peptide metabolic process	P	1.62873e-08	9.62667e-11	231	639	4701	22076	OVER
GO:0043603	cellular amide metabolic process	P	2.13332e-08	1.29499e-10	244	689	4688	22026	OVER
GO:0043170	macromolecule metabolic process	P	2.18959e-08	1.36412e-10	1770	7073	3162	15642	OVER
GO:0005996	monosaccharide metabolic process	P	2.35291e-08	1.50346e-10	33	417	4899	22298	UNDER
GO:0046483	heterocycle metabolic process	P	3.16563e-08	2.14872e-10	1035	3886	3897	18829	OVER
GO:0016070	RNA metabolic process	P	3.16563e-08	2.15694e-10	549	1870	4383	20845	OVER
GO:0044271	cellular nitrogen compound biosynthetic process	P	3.16563e-08	2.17448e-10	643	2250	4289	20465	OVER
GO:0008610	lipid biosynthetic process	P	3.88779e-08	2.73263e-10	51	536	4881	22179	UNDER
GO:0019318	hexose metabolic process	P	3.96989e-08	2.85376e-10	29	381	4903	22334	UNDER
GO:0006810	transport	P	6.30642e-08	4.63411e-10	422	2622	4510	20093	UNDER
GO:0044085	cellular component biogenesis	P	6.78886e-08	5.09707e-10	316	969	4616	21746	OVER
GO:0006725	cellular aromatic compound metabolic process	P	1.01744e-07	7.80142e-10	1037	3919	3895	18796	OVER
GO:0016787	hydrolase activity	F	1.2564e-07	1e-09	668	3872	4264	18843	UNDER
GO:0051234	establishment of localization	P	2.3e-07	1.87207e-09	430	2640	4502	20075	UNDER
GO:0044283	small molecule biosynthetic process	P	2.3e-07	1.88924e-09	96	802	4836	21913	UNDER
GO:0044712	single-organism catabolic process	P	2.3e-07	1.91038e-09	63	598	4869	22117	UNDER
GO:0044262	cellular carbohydrate metabolic process	P	2.31718e-07	2e-09	78	691	4854	22024	UNDER
GO:0006631	fatty acid metabolic process	P	2.36623e-07	2e-09	18	282	4914	22433	UNDER
GO:0043436	oxoacid metabolic process	P	2.47607e-07	2.17547e-09	176	1267	4756	21448	UNDER
GO:0051179	localization	P	2.51094e-07	2.24621e-09	441	2693	4491	20022	UNDER
GO:0003723	RNA binding	F	2.78771e-07	2.53833e-09	214	606	4718	22109	OVER
GO:0006090	pyruvate metabolic process	P	3.30555e-07	3.11216e-09	19	289	4913	22426	UNDER
GO:0044042	glucan metabolic process	P	3.30555e-07	3.11546e-09	51	515	4881	22200	UNDER
GO:0005976	polysaccharide metabolic process	P	3.63541e-07	3.48442e-09	62	586	4870	22129	UNDER
GO:0016051	carbohydrate biosynthetic process	P	5.73566e-07	5.66899e-09	50	501	4882	22214	UNDER
GO:0009056	catabolic process	P	5.73566e-07	5.68068e-09	182	1289	4750	21426	UNDER
GO:0009311	oligosaccharide metabolic process	P	6.7837e-07	6.82705e-09	51	507	4881	22208	UNDER
GO:0006073	cellular glucan metabolic process	P	6.78796e-07	6.93977e-09	51	508	4881	22207	UNDER
GO:0006633	fatty acid biosynthetic process	P	9.21806e-07	9.6149e-09	10	205	4922	22510	UNDER
GO:0005985	sucrose metabolic process	P	9.21806e-07	9.71872e-09	43	452	4889	22263	UNDER
GO:0044264	cellular polysaccharide metabolic process	P	9.79477e-07	1.04832e-08	58	548	4874	22167	UNDER
GO:0019752	carboxylic acid metabolic process	P	1.26128e-06	1.37008e-08	176	1242	4756	21473	UNDER
GO:0005982	starch metabolic process	P	1.29084e-06	1.42281e-08	45	461	4887	22254	UNDER
GO:0005984	disaccharide metabolic process	P	1.31045e-06	1.46536e-08	48	480	4884	22235	UNDER
GO:1901360	organic cyclic compound metabolic process	P	1.39717e-06	1.58465e-08	1061	4090	3871	18625	OVER
GO:1901575	organic substance catabolic process	P	1.60258e-06	1.84322e-08	175	1232	4757	21483	UNDER
GO:1901135	carbohydrate derivative metabolic process	P	1.83455e-06	2.13933e-08	142	1044	4790	21671	UNDER
GO:0005215	transporter activity	F	2.79255e-06	3.3e-08	216	1449	4716	21266	UNDER
GO:0016740	transferase activity	F	4.51221e-06	5.406e-08	834	4603	4098	18112	UNDER
GO:0046394	carboxylic acid biosynthetic process	P	6.66814e-06	8.1e-08	60	541	4872	22174	UNDER
GO:0006006	glucose metabolic process	P	7.48235e-06	9.2e-08	15	231	4917	22484	UNDER
GO:0072330	monocarboxylic acid biosynthetic process	P	1.15566e-05	1.44e-07	21	274	4911	22441	UNDER
GO:0046034	ATP metabolic process	P	1.16018e-05	1.46412e-07	35	373	4897	22342	UNDER
GO:0016053	organic acid biosynthetic process	P	1.97318e-05	2.52164e-07	65	559	4867	22156	UNDER
GO:0019843	rRNA binding	F	2.4093e-05	3.11747e-07	30	37	4902	22678	OVER
GO:0034645	cellular macromolecule biosynthetic process	P	2.48967e-05	3.26124e-07	658	2443	4274	20272	OVER
GO:0008380	RNA splicing	P	2.89767e-05	3.84195e-07	50	90	4882	22625	OVER
GO:0016746	transferase activity	transferring acyl groups	F	3.11559e-05	4.18067e-07	45	428	4887	22287	UNDER
GO:0044724	single-organism carbohydrate catabolic process	P	3.49776e-05	4.74936e-07	14	213	4918	22502	UNDER
GO:0009144	purine nucleoside triphosphate metabolic process	P	3.89675e-05	5.40819e-07	39	387	4893	22328	UNDER
GO:0006793	phosphorus metabolic process	P	3.89675e-05	5.41633e-07	533	3046	4399	19669	UNDER
GO:0009059	macromolecule biosynthetic process	P	3.89675e-05	5.48086e-07	669	2501	4263	20214	OVER
GO:0006396	RNA processing	P	3.89675e-05	5.54e-07	152	430	4780	22285	OVER
GO:1901605	alpha-amino acid metabolic process	P	4.75587e-05	6.83751e-07	246	1561	4686	21154	UNDER
GO:0009205	purine ribonucleoside triphosphate metabolic process	P	4.87726e-05	7.09e-07	39	385	4893	22330	UNDER
GO:0006796	phosphate-containing compound metabolic process	P	5.17118e-05	7.6e-07	533	3038	4399	19677	UNDER
GO:0009141	nucleoside triphosphate metabolic process	P	6.08412e-05	9.03871e-07	42	401	4890	22314	UNDER
GO:0055085	transmembrane transport	P	7.59283e-05	1.14014e-06	192	1262	4740	21453	UNDER
GO:0006094	gluconeogenesis	P	8.10311e-05	1.22971e-06	14	205	4918	22510	UNDER
GO:0009199	ribonucleoside triphosphate metabolic process	P	9.76907e-05	1.49813e-06	42	396	4890	22319	UNDER
GO:0000375	RNA splicing	via transesterification reactions	P	0.000105022	1.62734e-06	42	72	4890	22643	OVER
GO:0046914	transition metal ion binding	F	0.000113216	1.77238e-06	527	1932	4405	20783	OVER
GO:0045229	external encapsulating structure organization	P	0.00012965	2.05037e-06	28	301	4904	22414	UNDER
GO:0003677	DNA binding	F	0.000130281	2.08117e-06	409	1448	4523	21267	OVER
GO:0009069	serine family amino acid metabolic process	P	0.000137948	2.22568e-06	156	1055	4776	21660	UNDER
GO:0046364	monosaccharide biosynthetic process	P	0.000143286	2.35757e-06	15	206	4917	22509	UNDER
GO:0019319	hexose biosynthetic process	P	0.000143286	2.35757e-06	15	206	4917	22509	UNDER
GO:0016798	hydrolase activity	acting on glycosyl bonds	F	0.000159444	2.64892e-06	70	562	4862	22153	UNDER
GO:0071554	cell wall organization or biogenesis	P	0.000198765	3.33392e-06	44	400	4888	22315	UNDER
GO:0004553	hydrolase activity	hydrolyzing O-glycosyl compounds	F	0.000244364	4.13779e-06	62	509	4870	22206	UNDER
GO:0000272	polysaccharide catabolic process	P	0.000272603	4.6595e-06	6	130	4926	22585	UNDER
GO:1901565	organonitrogen compound catabolic process	P	0.000275809	4.75836e-06	23	258	4909	22457	UNDER
GO:0022618	ribonucleoprotein complex assembly	P	0.00028561	4.97309e-06	37	63	4895	22652	OVER
GO:0019637	organophosphate metabolic process	P	0.000301068	5.29033e-06	138	940	4794	21775	UNDER
GO:0000377	RNA splicing	via transesterification reactions with bulged adenosine as nucleophile	P	0.000315742	5.59863e-06	40	72	4892	22643	OVER
GO:0006096	glycolytic process	P	0.000327636	5.96654e-06	13	185	4919	22530	UNDER
GO:0006757	ATP generation from ADP	P	0.000327636	5.96654e-06	13	185	4919	22530	UNDER
GO:0046031	ADP metabolic process	P	0.000327636	5.96654e-06	13	185	4919	22530	UNDER
GO:0004674	protein serine/threonine kinase activity	F	0.000431449	7.926e-06	133	908	4799	21807	UNDER
GO:0003682	chromatin binding	F	0.000491513	9.10791e-06	71	170	4861	22545	OVER
GO:0000398	mRNA splicing	via spliceosome	P	0.000506373	9.51218e-06	38	68	4894	22647	OVER
GO:0006357	regulation of transcription from RNA polymerase II promoter	P	0.000506373	9.545e-06	43	82	4889	22633	OVER
GO:0044765	single-organism transport	P	0.000525838	9.996e-06	147	979	4785	21736	UNDER
GO:0071826	ribonucleoprotein complex subunit organization	P	0.000579991	1.1118e-05	37	65	4895	22650	OVER
GO:0009167	purine ribonucleoside monophosphate metabolic process	P	0.000589201	1.14828e-05	46	400	4886	22315	UNDER
GO:0009126	purine nucleoside monophosphate metabolic process	P	0.000589201	1.14828e-05	46	400	4886	22315	UNDER
GO:0042278	purine nucleoside metabolic process	P	0.000965308	1.89669e-05	52	430	4880	22285	UNDER
GO:0006807	nitrogen compound metabolic process	P	0.00101251	2.0056e-05	1418	5856	3514	16859	OVER
GO:0046128	purine ribonucleoside metabolic process	P	0.00118692	2.37005e-05	52	427	4880	22288	UNDER
GO:0044282	small molecule catabolic process	P	0.00123462	2.48502e-05	19	218	4913	22497	UNDER
GO:0071555	cell wall organization	P	0.00125568	2.55865e-05	27	272	4905	22443	UNDER
GO:0006118	obsolete electron transport	P	0.00125568	2.56752e-05	30	291	4902	22424	UNDER
GO:0042221	response to chemical	P	0.00131035	2.70024e-05	128	860	4804	21855	UNDER
GO:1901136	carbohydrate derivative catabolic process	P	0.00150908	3.13387e-05	3	90	4929	22625	UNDER
GO:0030243	cellulose metabolic process	P	0.00156649	3.27811e-05	3	91	4929	22624	UNDER
GO:1901566	organonitrogen compound biosynthetic process	P	0.00161025	3.39541e-05	327	1163	4605	21552	OVER
GO:0016310	phosphorylation	P	0.00161798	3.43757e-05	389	2217	4543	20498	UNDER
GO:0009123	nucleoside monophosphate metabolic process	P	0.0017101	3.6606e-05	54	434	4878	22281	UNDER
GO:0006165	nucleoside diphosphate phosphorylation	P	0.00171514	3.69879e-05	16	192	4916	22523	UNDER
GO:0009116	nucleoside metabolic process	P	0.00175518	3.86431e-05	63	489	4869	22226	UNDER
GO:0009185	ribonucleoside diphosphate metabolic process	P	0.00175518	3.89729e-05	15	186	4917	22529	UNDER
GO:0009179	purine ribonucleoside diphosphate metabolic process	P	0.00175518	3.89729e-05	15	186	4917	22529	UNDER
GO:0009135	purine nucleoside diphosphate metabolic process	P	0.00175518	3.89729e-05	15	186	4917	22529	UNDER
GO:0046939	nucleotide phosphorylation	P	0.0019685	4.40239e-05	19	213	4913	22502	UNDER
GO:1901657	glycosyl compound metabolic process	P	0.00198357	4.48602e-05	67	510	4865	22205	UNDER
GO:1902578	single-organism localization	P	0.00198357	4.49947e-05	156	1005	4776	21710	UNDER
GO:0044275	cellular carbohydrate catabolic process	P	0.00200678	4.58418e-05	1	68	4931	22647	UNDER
GO:0022857	transmembrane transporter activity	F	0.00204197	4.69718e-05	180	1132	4752	21583	UNDER
GO:0051273	beta-glucan metabolic process	P	0.00210383	4.8731e-05	8	130	4924	22585	UNDER
GO:0016747	transferase activity	transferring acyl groups other than amino-acyl groups	F	0.00215084	5.01634e-05	43	366	4889	22349	UNDER
GO:0009161	ribonucleoside monophosphate metabolic process	P	0.0021732	5.1032e-05	53	426	4879	22289	UNDER
GO:0009117	nucleotide metabolic process	P	0.00227328	5.37452e-05	98	683	4834	22032	UNDER
GO:0022892	substrate-specific transporter activity	F	0.00238743	5.74145e-05	137	896	4795	21819	UNDER
GO:0006753	nucleoside phosphate metabolic process	P	0.00238743	5.74975e-05	99	689	4833	22026	UNDER
GO:0006013	mannose metabolic process	P	0.00238743	5.75883e-05	6	113	4926	22602	UNDER
GO:0009132	nucleoside diphosphate metabolic process	P	0.00250256	6.07651e-05	18	202	4914	22513	UNDER
GO:0031326	regulation of cellular biosynthetic process	P	0.00270201	6.60396e-05	338	1220	4594	21495	OVER
GO:0006000	fructose metabolic process	P	0.00283851	6.98291e-05	3	86	4929	22629	UNDER
GO:0006099	tricarboxylic acid cycle	P	0.00289508	7.16834e-05	9	135	4923	22580	UNDER
GO:0009119	ribonucleoside metabolic process	P	0.00296042	7.37741e-05	59	455	4873	22260	UNDER
GO:0048037	cofactor binding	F	0.00304769	7.65521e-05	101	695	4831	22020	UNDER
GO:0009889	regulation of biosynthetic process	P	0.00304769	7.69225e-05	338	1222	4594	21493	OVER
GO:0010556	regulation of macromolecule biosynthetic process	P	0.00323666	8.27262e-05	335	1211	4597	21504	OVER
GO:2000112	regulation of cellular macromolecule biosynthetic process	P	0.00323666	8.27262e-05	335	1211	4597	21504	OVER
GO:0060255	regulation of macromolecule metabolic process	P	0.00381296	9.8065e-05	401	1488	4531	21227	OVER
GO:0034660	ncRNA metabolic process	P	0.00385854	9.98537e-05	103	299	4829	22416	OVER
GO:0006397	mRNA processing	P	0.00390362	0.000101644	55	131	4877	22584	OVER
GO:0006351	transcription	DNA-templated	P	0.00390714	0.000102359	331	1200	4601	21515	OVER
GO:0019362	pyridine nucleotide metabolic process	P	0.0039975	0.000105548	31	283	4901	22432	UNDER
GO:0009060	aerobic respiration	P	0.0039975	0.000106004	10	142	4922	22573	UNDER
GO:0010468	regulation of gene expression	P	0.00405676	0.000108223	339	1233	4593	21482	OVER
GO:0072524	pyridine-containing compound metabolic process	P	0.0041161	0.000110464	33	295	4899	22420	UNDER
GO:0006399	tRNA metabolic process	P	0.00413835	0.000111722	69	179	4863	22536	OVER
GO:0009150	purine ribonucleotide metabolic process	P	0.00430814	0.000116994	55	428	4877	22287	UNDER
GO:0046496	nicotinamide nucleotide metabolic process	P	0.00491155	0.000134165	31	280	4901	22435	UNDER
GO:0015980	energy derivation by oxidation of organic compounds	P	0.00510441	0.000140249	22	221	4910	22494	UNDER
GO:0080090	regulation of primary metabolic process	P	0.00530046	0.00014734	394	1468	4538	21247	OVER
GO:0097659	nucleic acid-templated transcription	P	0.00530046	0.000148176	333	1216	4599	21499	OVER
GO:0032774	RNA biosynthetic process	P	0.00530046	0.000148176	333	1216	4599	21499	OVER
GO:0003964	RNA-directed DNA polymerase activity	F	0.00536426	0.000151673	21	31	4911	22684	OVER
GO:0006278	RNA-dependent DNA biosynthetic process	P	0.00536426	0.000151673	21	31	4911	22684	OVER
GO:0004497	monooxygenase activity	F	0.00539797	0.000153488	43	353	4889	22362	UNDER
GO:0019693	ribose phosphate metabolic process	P	0.00541038	0.000154706	73	527	4859	22188	UNDER
GO:0050896	response to stimulus	P	0.00549602	0.000158033	413	2300	4519	20415	UNDER
GO:0045490	pectin catabolic process	P	0.00551493	0.000159457	1	61	4931	22654	UNDER
GO:0006163	purine nucleotide metabolic process	P	0.00586007	0.000170373	57	434	4875	22281	UNDER
GO:0051171	regulation of nitrogen compound metabolic process	P	0.00604572	0.000176736	364	1348	4568	21367	OVER
GO:0016071	mRNA metabolic process	P	0.006209	0.000182501	66	174	4866	22541	OVER
GO:0004672	protein kinase activity	F	0.00635485	0.000187803	284	1644	4648	21071	UNDER
GO:0006720	isoprenoid metabolic process	P	0.00639795	0.000190099	18	193	4914	22522	UNDER
GO:0034654	nucleobase-containing compound biosynthetic process	P	0.0064202	0.000191785	400	1499	4532	21216	OVER
GO:0046527	glucosyltransferase activity	F	0.00660259	0.000198289	21	211	4911	22504	UNDER
GO:0009725	response to hormone	P	0.00809444	0.000245258	59	440	4873	22275	UNDER
GO:0019222	regulation of metabolic process	P	0.00809444	0.000245678	406	1529	4526	21186	OVER
GO:0015925	galactosidase activity	F	0.00843639	0.000257404	0	44	4932	22671	UNDER
GO:0006665	sphingolipid metabolic process	P	0.00861736	0.000264303	4	86	4928	22629	UNDER
GO:0006366	transcription from RNA polymerase II promoter	P	0.00867749	0.000267533	50	121	4882	22594	OVER
GO:0071702	organic substance transport	P	0.00878572	0.000272273	142	897	4790	21818	UNDER
GO:0034637	cellular carbohydrate biosynthetic process	P	0.00905451	0.000282049	26	242	4906	22473	UNDER
GO:0016627	oxidoreductase activity	acting on the CH-CH group of donors	F	0.00957656	0.000299897	15	167	4917	22548	UNDER
GO:0016192	vesicle-mediated transport	P	0.00957656	0.000302122	52	398	4880	22317	UNDER
GO:0016042	lipid catabolic process	P	0.00957656	0.000302901	19	194	4913	22521	UNDER
GO:0034220	ion transmembrane transport	P	0.00971194	0.000308734	57	426	4875	22289	UNDER
GO:0009259	ribonucleotide metabolic process	P	0.00980602	0.00031388	62	456	4870	22259	UNDER
GO:0006687	glycosphingolipid metabolic process	P	0.00980602	0.000314858	3	75	4929	22640	UNDER
GO:0009719	response to endogenous stimulus	P	0.00999418	0.000322496	60	442	4872	22273	UNDER
GO:0009451	RNA modification	P	0.0100621	0.000326296	46	110	4886	22605	OVER
GO:0006355	regulation of transcription	DNA-templated	P	0.0101553	0.000330939	283	1026	4649	21689	OVER
GO:0016773	phosphotransferase activity	alcohol group as acceptor	F	0.0102694	0.000336299	322	1820	4610	20895	UNDER
GO:0006551	leucine metabolic process	P	0.0107015	0.000353317	7	109	4925	22606	UNDER
GO:0016757	transferase activity	transferring glycosyl groups	F	0.0107015	0.000355033	119	768	4813	21947	UNDER
GO:0030244	cellulose biosynthetic process	P	0.0107015	0.000355576	2	66	4930	22649	UNDER
GO:0071365	cellular response to auxin stimulus	P	0.0107327	0.000361114	8	115	4924	22600	UNDER
GO:0009734	auxin-activated signaling pathway	P	0.0107327	0.000361114	8	115	4924	22600	UNDER
GO:0070887	cellular response to chemical stimulus	P	0.0107327	0.000361758	59	435	4873	22280	UNDER
GO:0016835	carbon-oxygen lyase activity	F	0.011785	0.000399107	15	165	4917	22550	UNDER
GO:0006811	ion transport	P	0.0118155	0.000402028	122	781	4810	21934	UNDER
GO:0006400	tRNA modification	P	0.0120963	0.000413517	25	45	4907	22670	OVER
GO:0035251	UDP-glucosyltransferase activity	F	0.0128659	0.00044188	21	205	4911	22510	UNDER
GO:0006732	coenzyme metabolic process	P	0.012907	0.000445352	67	477	4865	22238	UNDER
GO:0009250	glucan biosynthetic process	P	0.0134176	0.000465115	12	143	4920	22572	UNDER
GO:1903506	regulation of nucleic acid-templated transcription	P	0.013584	0.000475222	285	1041	4647	21674	OVER
GO:2001141	regulation of RNA biosynthetic process	P	0.013584	0.000475222	285	1041	4647	21674	OVER
GO:0032501	multicellular organismal process	P	0.0142325	0.000500182	120	768	4812	21947	UNDER
GO:0008194	UDP-glycosyltransferase activity	F	0.0144925	0.000511634	40	321	4892	22394	UNDER
GO:0016758	transferase activity	transferring hexosyl groups	F	0.0146798	0.000520595	90	605	4842	22110	UNDER
GO:0031323	regulation of cellular metabolic process	P	0.0151379	0.000539259	393	1493	4539	21222	OVER
GO:0015833	peptide transport	P	0.017575	0.000628883	0	40	4932	22675	UNDER
GO:0006027	glycosaminoglycan catabolic process	P	0.0184166	0.000664882	0	41	4932	22674	UNDER
GO:0042886	amide transport	P	0.0184166	0.000664882	0	41	4932	22674	UNDER
GO:0051274	beta-glucan biosynthetic process	P	0.0186609	0.000679663	7	103	4925	22612	UNDER
GO:0006573	valine metabolic process	P	0.0186609	0.000679663	7	103	4925	22612	UNDER
GO:0009081	branched-chain amino acid metabolic process	P	0.0187392	0.000685506	9	118	4923	22597	UNDER
GO:0048878	chemical homeostasis	P	0.0201607	0.000740729	21	200	4911	22515	UNDER
GO:0044707	single-multicellular organism process	P	0.0203714	0.000751993	108	697	4824	22018	UNDER
GO:0022891	substrate-specific transmembrane transporter activity	F	0.0203714	0.000755922	127	798	4805	21917	UNDER
GO:0055086	nucleobase-containing small molecule metabolic process	P	0.0203714	0.000758233	135	841	4797	21874	UNDER
GO:0051716	cellular response to stimulus	P	0.0213416	0.000800215	244	1405	4688	21310	UNDER
GO:0044242	cellular lipid catabolic process	P	0.0213416	0.000801161	13	146	4919	22569	UNDER
GO:0007275	multicellular organism development	P	0.0247355	0.000932521	106	682	4826	22033	UNDER
GO:0016829	lyase activity	F	0.0248667	0.000941438	49	365	4883	22350	UNDER
GO:0006012	galactose metabolic process	P	0.0251526	0.00095628	9	117	4923	22598	UNDER
GO:0015562	efflux transmembrane transporter activity	F	0.0254679	0.00098454	0	37	4932	22678	UNDER
GO:0004565	beta-galactosidase activity	F	0.0254679	0.00098454	0	37	4932	22678	UNDER
GO:0010329	auxin efflux transmembrane transporter activity	F	0.0254679	0.00098454	0	37	4932	22678	UNDER
GO:0080161	auxin transmembrane transporter activity	F	0.0254679	0.00098454	0	37	4932	22678	UNDER
GO:0006857	oligopeptide transport	P	0.0255122	0.00099033	0	38	4932	22677	UNDER
GO:0016301	kinase activity	F	0.0261677	0.00101995	372	2042	4560	20673	UNDER
GO:0001076	transcription factor activity	RNA polymerase II transcription factor binding	F	0.0265359	0.00103855	10	10	4922	22705	OVER
GO:0033692	cellular polysaccharide biosynthetic process	P	0.0293376	0.00115288	19	183	4913	22532	UNDER
GO:0034061	DNA polymerase activity	F	0.030547	0.00120529	27	55	4905	22660	OVER
GO:0015672	monovalent inorganic cation transport	P	0.0319454	0.00126557	43	327	4889	22388	UNDER
GO:0009225	nucleotide-sugar metabolic process	P	0.0331731	0.00132252	9	115	4923	22600	UNDER
GO:0098660	inorganic ion transmembrane transport	P	0.0331731	0.0013248	39	302	4893	22413	UNDER
GO:0015399	primary active transmembrane transporter activity	F	0.0332206	0.00133731	46	344	4886	22371	UNDER
GO:0015405	P-P-bond-hydrolysis-driven transmembrane transporter activity	F	0.0332206	0.00133731	46	344	4886	22371	UNDER
GO:0009063	cellular amino acid catabolic process	P	0.0348129	0.00140946	13	140	4919	22575	UNDER
GO:0008152	metabolic process	P	0.0348129	0.00141254	2470	11946	2462	10769	UNDER
GO:0034622	cellular macromolecular complex assembly	P	0.0368327	0.00150037	96	302	4836	22413	OVER
GO:0008361	regulation of cell size	P	0.0383267	0.00156735	0	36	4932	22679	UNDER
GO:0006643	membrane lipid metabolic process	P	0.0388121	0.0015934	11	125	4921	22590	UNDER
GO:0016054	organic acid catabolic process	P	0.0392156	0.00161624	18	172	4914	22543	UNDER
GO:0050662	coenzyme binding	F	0.039376	0.00162913	62	432	4870	22283	UNDER
GO:0019219	regulation of nucleobase-containing compound metabolic process	P	0.0397198	0.00164971	316	1195	4616	21520	OVER
GO:0042592	homeostatic process	P	0.0414239	0.00173276	52	373	4880	22342	UNDER
GO:0006026	aminoglycan catabolic process	P	0.0414239	0.00173631	2	57	4930	22658	UNDER
GO:0006549	isoleucine metabolic process	P	0.0414239	0.00174033	9	111	4923	22604	UNDER
GO:0046395	carboxylic acid catabolic process	P	0.0419862	0.00177067	17	164	4915	22551	UNDER
GO:0045488	pectin metabolic process	P	0.0420979	0.00178882	8	103	4924	22612	UNDER
GO:0010393	galacturonan metabolic process	P	0.0420979	0.00178882	8	103	4924	22612	UNDER
GO:0009251	glucan catabolic process	P	0.0428116	0.00183103	1	46	4931	22669	UNDER
GO:0009555	pollen development	P	0.0428116	0.00183283	7	97	4925	22618	UNDER
GO:0016836	hydro-lyase activity	F	0.0429347	0.00184496	6	90	4926	22625	UNDER
GO:0001104	RNA polymerase II transcription cofactor activity	F	0.0430557	0.00186076	9	9	4923	22706	OVER
GO:0007154	cell communication	P	0.0430557	0.00186391	176	1034	4756	21681	UNDER
GO:0044247	cellular polysaccharide catabolic process	P	0.0438354	0.00190467	1	47	4931	22668	UNDER
GO:1901564	organonitrogen compound metabolic process	P	0.0460279	0.00200729	606	3169	4326	19546	UNDER
GO:0023052	signaling	P	0.0479744	0.00209984	161	954	4771	21761	UNDER
GO:0006081	cellular aldehyde metabolic process	P	0.048343	0.0021237	15	151	4917	22564	UNDER
GO:0065003	macromolecular complex assembly	P	0.0486068	0.00214305	101	325	4831	22390	OVER
Cluster 5
GO-ID	Term	Category	FDR	P-Value	#Test	#Ref	#notAnnotTest	#notAnnotRef	Over/Under
GO:0030599	pectinesterase activity	F	2.01383e-05	3.21698e-09	8	70	121	27448	OVER
GO:0004857	enzyme inhibitor activity	F	0.000169807	7.02674e-08	8	107	121	27411	OVER
GO:0052689	carboxylic ester hydrolase activity	F	0.000169807	8.13771e-08	9	155	120	27363	OVER
GO:0000272	polysaccharide catabolic process	P	0.000403207	2.5764e-07	8	128	121	27390	OVER
GO:0045490	pectin catabolic process	P	0.000570346	4.55548e-07	6	56	123	27462	OVER
GO:0005976	polysaccharide metabolic process	P	0.00224449	2.15127e-06	14	634	115	26884	OVER
GO:0005975	carbohydrate metabolic process	P	0.00402436	4.50008e-06	22	1573	107	25945	OVER
GO:0045488	pectin metabolic process	P	0.00968507	1.39242e-05	6	105	123	27413	OVER
GO:0010393	galacturonan metabolic process	P	0.00968507	1.39242e-05	6	105	123	27413	OVER
GO:0042545	cell wall modification	P	0.011522	1.94193e-05	5	65	124	27453	OVER
GO:0009057	macromolecule catabolic process	P	0.011522	2.02463e-05	14	776	115	26742	OVER
GO:0010467	gene expression	P	0.014591	2.79699e-05	1	2851	128	24667	UNDER
GO:0030234	enzyme regulator activity	F	0.0153123	3.17987e-05	9	330	120	27188	OVER
GO:0009059	macromolecule biosynthetic process	P	0.0180409	4.03471e-05	2	3168	127	24350	UNDER
GO:0034641	cellular nitrogen compound metabolic process	P	0.0238982	5.77407e-05	9	5531	120	21987	UNDER
GO:0034645	cellular macromolecule biosynthetic process	P	0.0238982	6.11459e-05	2	3099	127	24419	UNDER
GO:0006073	cellular glucan metabolic process	P	0.0238982	6.48993e-05	11	548	118	26970	OVER
GO:0044042	glucan metabolic process	P	0.0252117	7.24938e-05	11	555	118	26963	OVER
GO:0030570	pectate lyase activity	F	0.0284981	9.10482e-05	3	16	126	27502	OVER
GO:0016837	carbon-oxygen lyase activity	acting on polysaccharides	F	0.0284981	9.10482e-05	3	16	126	27502	OVER
GO:0098772	molecular function regulator	F	0.0294795	9.88927e-05	9	384	120	27134	OVER
GO:0008553	hydrogen-exporting ATPase activity	phosphorylative mechanism	F	0.0303754	0.000106751	3	17	126	27501	OVER
GO:0005985	sucrose metabolic process	P	0.0309558	0.000113735	10	485	119	27033	OVER
GO:0044264	cellular polysaccharide metabolic process	P	0.034054	0.000132192	11	595	118	26923	OVER
GO:0005982	starch metabolic process	P	0.034054	0.000135998	10	496	119	27022	OVER
GO:0046483	heterocycle metabolic process	P	0.04286	0.000187388	8	4913	121	22605	UNDER
GO:0016798	hydrolase activity	acting on glycosyl bonds	F	0.04286	0.000190221	11	621	118	26897	OVER
GO:0005984	disaccharide metabolic process	P	0.04286	0.000191706	10	518	119	27000	OVER
GO:0044249	cellular biosynthetic process	P	0.0428912	0.000199444	7	4558	122	22960	UNDER
GO:0016835	carbon-oxygen lyase activity	F	0.0428912	0.000205549	6	174	123	27344	OVER
GO:0016070	RNA metabolic process	P	0.0445408	0.000220569	1	2418	128	25100	UNDER
Cluster 6
GO-ID	Term	Category	FDR	P-Value	#Test	#Ref	#notAnnotTest	#notAnnotRef	Over/Under
GO:0003677	DNA binding	F	3.61635e-16	5.77691e-20	91	1766	383	25407	OVER
GO:0022402	cell cycle process	P	5.12807e-07	1.85306e-10	21	195	453	26978	OVER
GO:0007049	cell cycle	P	5.12807e-07	2.45754e-10	23	242	451	26931	OVER
GO:0006260	DNA replication	P	4.42292e-06	2.82615e-09	18	164	456	27009	OVER
GO:0000278	mitotic cell cycle	P	8.18794e-06	6.53989e-09	15	114	459	27059	OVER
GO:0006270	DNA replication initiation	P	2.11256e-05	2.02482e-08	9	31	465	27142	OVER
GO:1903047	mitotic cell cycle process	P	2.217e-05	2.47907e-08	14	108	460	27065	OVER
GO:0030261	chromosome condensation	P	4.96094e-05	7.78501e-08	5	3	469	27170	OVER
GO:0007076	mitotic chromosome condensation	P	4.96094e-05	7.78501e-08	5	3	469	27170	OVER
GO:0071103	DNA conformation change	P	4.96094e-05	7.92483e-08	15	140	459	27033	OVER
GO:0051276	chromosome organization	P	0.000140307	2.46546e-07	18	225	456	26948	OVER
GO:0006261	DNA-dependent DNA replication	P	0.000241027	4.62e-07	11	80	463	27093	OVER
GO:0003676	nucleic acid binding	F	0.000292991	6.21847e-07	111	3994	363	23179	OVER
GO:0007067	mitotic nuclear division	P	0.000292991	6.9329e-07	10	66	464	27107	OVER
GO:0051301	cell division	P	0.000292991	7.02056e-07	12	103	462	27070	OVER
GO:0000070	mitotic sister chromatid segregation	P	0.000378585	9.6763e-07	7	25	467	27148	OVER
GO:0003678	DNA helicase activity	F	0.000386321	1.07584e-06	9	53	465	27120	OVER
GO:0015631	tubulin binding	F	0.000386321	1.11083e-06	15	175	459	26998	OVER
GO:0007017	microtubule-based process	P	0.000636043	1.93048e-06	18	262	456	26911	OVER
GO:0008017	microtubule binding	F	0.000722995	2.30989e-06	14	162	460	27011	OVER
GO:0007059	chromosome segregation	P	0.00102735	3.44639e-06	9	62	465	27111	OVER
GO:0000280	nuclear division	P	0.00161711	5.68314e-06	11	106	463	27067	OVER
GO:0098813	nuclear chromosome segregation	P	0.00197124	7.25255e-06	8	51	466	27122	OVER
GO:0009262	deoxyribonucleotide metabolic process	P	0.00197124	7.57029e-06	5	12	469	27161	OVER
GO:0000819	sister chromatid segregation	P	0.00197124	7.87238e-06	7	36	467	27137	OVER
GO:0003777	microtubule motor activity	F	0.00213481	9.20766e-06	11	112	463	27061	OVER
GO:0007018	microtubule-based movement	P	0.00213481	9.20766e-06	11	112	463	27061	OVER
GO:0044710	single-organism metabolic process	P	0.0028151	1.25915e-05	74	6501	400	20672	UNDER
GO:0006928	movement of cell or subcellular component	P	0.0029071	1.34674e-05	11	117	463	27056	OVER
GO:0003723	RNA binding	F	0.00314679	1.50805e-05	1	819	473	26354	UNDER
GO:0048285	organelle fission	P	0.00314994	1.55988e-05	11	119	463	27054	OVER
GO:0032508	DNA duplex unwinding	P	0.00697747	3.67822e-05	7	47	467	27126	OVER
GO:0032392	DNA geometric change	P	0.00697747	3.67822e-05	7	47	467	27126	OVER
GO:0005515	protein binding	F	0.00868918	4.71936e-05	103	3982	371	23191	OVER
GO:0006518	peptide metabolic process	P	0.00943435	5.27479e-05	2	868	472	26305	UNDER
GO:0003774	motor activity	F	0.0115396	6.63618e-05	11	141	463	27032	OVER
GO:0006996	organelle organization	P	0.0118004	6.97466e-05	33	880	441	26293	OVER
GO:0046982	protein heterodimerization activity	F	0.0118037	7.16517e-05	9	94	465	27079	OVER
GO:0016818	hydrolase activity	acting on acid anhydrides	in phosphorus-containing anhydrides	F	0.0142088	8.92166e-05	45	1383	429	25790	OVER
GO:0000910	cytokinesis	P	0.0142088	9.07908e-05	7	55	467	27118	OVER
GO:0008092	cytoskeletal protein binding	F	0.0183036	0.00011988	15	267	459	26906	OVER
GO:1901363	heterocyclic compound binding	F	0.0194959	0.000133313	201	9208	273	17965	OVER
GO:0097159	organic cyclic compound binding	F	0.0194959	0.000133918	201	9211	273	17962	OVER
GO:0005488	binding	F	0.0207827	0.000146616	310	15405	164	11768	OVER
GO:0043603	cellular amide metabolic process	P	0.0207827	0.00015131	3	930	471	26243	UNDER
GO:0016817	hydrolase activity	acting on acid anhydrides	F	0.0207827	0.000152716	45	1407	429	25766	OVER
GO:0006323	DNA packaging	P	0.0239349	0.000179703	7	62	467	27111	OVER
GO:0009219	pyrimidine deoxyribonucleotide metabolic process	P	0.0343025	0.000263022	3	5	471	27168	OVER
GO:0004170	dUTP diphosphatase activity	F	0.036005	0.000293332	2	0	472	27173	OVER
GO:0009211	pyrimidine deoxyribonucleoside triphosphate metabolic process	P	0.036005	0.000293332	2	0	472	27173	OVER
GO:0046080	dUTP metabolic process	P	0.036005	0.000293332	2	0	472	27173	OVER
GO:0006412	translation	P	0.0381523	0.00031692	2	752	472	26421	UNDER
GO:0043043	peptide biosynthetic process	P	0.0392436	0.000332254	2	771	472	26402	UNDER
GO:0080110	sporopollenin biosynthetic process	P	0.0443337	0.000389513	3	6	471	27167	OVER
GO:0008353	RNA polymerase II carboxy-terminal domain kinase activity	F	0.0443337	0.000389513	3	6	471	27167	OVER
Cluster 7
GO-ID	Term	Category	FDR	P-Value	#Test	#Ref	#notAnnotTest	#notAnnotRef	Over/Under
GO:0016801	hydrolase activity	acting on ether bonds	F	0.00290177	4.63541e-07	4	2	366	27275	OVER
GO:0034641	cellular nitrogen compound metabolic process	P	0.0364758	1.95478e-05	43	5497	327	21780	UNDER
GO:0016802	trialkylsulfonium hydrolase activity	F	0.0364758	2.33072e-05	3	2	367	27275	OVER
GO:0004013	adenosylhomocysteinase activity	F	0.0364758	2.33072e-05	3	2	367	27275	OVER
GO:0071840	cellular component organization or biogenesis	P	0.0399978	3.67563e-05	13	2507	357	24770	UNDER
GO:0046524	sucrose-phosphate synthase activity	F	0.0399978	3.83365e-05	4	11	366	27266	OVER
Cluster 8
GO-ID	Term	Category	FDR	P-Value	#Test	#Ref	#notAnnotTest	#notAnnotRef	Over/Under
GO:0022613	ribonucleoprotein complex biogenesis	P	4.04492e-08	1.06909e-11	47	607	597	26396	OVER
GO:0010467	gene expression	P	4.04492e-08	1.29231e-11	123	2729	521	24274	OVER
GO:0042254	ribosome biogenesis	P	1.45439e-07	6.96993e-11	43	552	601	26451	OVER
GO:0006396	RNA processing	P	7.01952e-05	4.48532e-08	37	545	607	26458	OVER
GO:0044271	cellular nitrogen compound biosynthetic process	P	8.94138e-05	7.14168e-08	112	2781	532	24222	OVER
GO:1901566	organonitrogen compound biosynthetic process	P	0.000305786	3.19873e-07	67	1423	577	25580	OVER
GO:0044085	cellular component biogenesis	P	0.000305786	3.41933e-07	60	1225	584	25778	OVER
GO:0034641	cellular nitrogen compound metabolic process	P	0.000340618	4.35294e-07	182	5358	462	21645	OVER
GO:0016070	RNA metabolic process	P	0.000630029	9.05792e-07	94	2325	550	24678	OVER
GO:0006412	translation	P	0.00108072	1.72639e-06	40	714	604	26289	OVER
GO:0043043	peptide biosynthetic process	P	0.00160678	2.82342e-06	40	733	604	26270	OVER
GO:0009059	macromolecule biosynthetic process	P	0.00224742	4.30815e-06	113	3057	531	23946	OVER
GO:0034645	cellular macromolecule biosynthetic process	P	0.00226894	4.71186e-06	111	2990	533	24013	OVER
GO:0003723	RNA binding	F	0.00234147	5.24912e-06	41	779	603	26224	OVER
GO:0006807	nitrogen compound metabolic process	P	0.00234147	5.61056e-06	221	7053	423	19950	OVER
GO:0003735	structural constituent of ribosome	F	0.00240529	6.14771e-06	26	390	618	26613	OVER
GO:0043604	amide biosynthetic process	P	0.00253146	6.87457e-06	40	759	604	26244	OVER
GO:0034470	ncRNA processing	P	0.00578992	1.66483e-05	19	246	625	26757	OVER
GO:0044249	cellular biosynthetic process	P	0.00878506	2.66639e-05	147	4418	497	22585	OVER
GO:0071840	cellular component organization or biogenesis	P	0.00902835	2.88446e-05	91	2429	553	24574	OVER
GO:0006364	rRNA processing	P	0.0117432	3.93942e-05	13	133	631	26870	OVER
GO:0006518	peptide metabolic process	P	0.013862	4.97897e-05	40	830	604	26173	OVER
GO:1901576	organic substance biosynthetic process	P	0.013862	5.09308e-05	153	4690	491	22313	OVER
GO:0016072	rRNA metabolic process	P	0.019107	7.32537e-05	13	142	631	26861	OVER
GO:0009058	biosynthetic process	P	0.0221288	8.8374e-05	158	4930	486	22073	OVER
GO:0005488	binding	F	0.0262227	0.000108912	414	15301	230	11702	OVER
GO:0043603	cellular amide metabolic process	P	0.0322139	0.000138942	41	892	603	26111	OVER
GO:1901564	organonitrogen compound metabolic process	P	0.0341686	0.000152831	122	3653	522	23350	OVER
GO:0048038	quinone binding	F	0.049291	0.000228345	6	32	638	26971	OVER
Cluster 9
GO-ID	Term	Category	FDR	P-Value	#Test	#Ref	#notAnnotTest	#notAnnotRef	Over/Under
GO:0051156	glucose 6-phosphate metabolic process	P	0.00502691	1.16705e-06	22	106	1458	26061	OVER
GO:0051186	cofactor metabolic process	P	0.00502691	2.20516e-06	66	607	1414	25560	OVER
GO:0006259	DNA metabolic process	P	0.00502691	2.40906e-06	29	1117	1451	25050	UNDER
GO:0006098	pentose-phosphate shunt	P	0.00601214	3.84162e-06	21	106	1459	26061	OVER
GO:0006732	coenzyme metabolic process	P	0.00895956	7.1562e-06	55	489	1425	25678	OVER
GO:0006081	cellular aldehyde metabolic process	P	0.00939904	9.00866e-06	24	142	1456	26025	OVER
GO:0019682	glyceraldehyde-3-phosphate metabolic process	P	0.0107574	1.2029e-05	22	125	1458	26042	OVER
GO:0006739	NADP metabolic process	P	0.0127186	1.62538e-05	21	118	1459	26049	OVER
GO:0072524	pyridine-containing compound metabolic process	P	0.0127377	1.90991e-05	37	291	1443	25876	OVER
GO:0005515	protein binding	F	0.0127377	2.03477e-05	277	3808	1203	22359	OVER
GO:0044283	small molecule biosynthetic process	P	0.0168721	2.96475e-05	78	820	1402	25347	OVER
GO:0046496	nicotinamide nucleotide metabolic process	P	0.0182552	3.49939e-05	35	276	1445	25891	OVER
GO:0019362	pyridine nucleotide metabolic process	P	0.0195645	4.06292e-05	35	279	1445	25888	OVER
GO:0006733	oxidoreduction coenzyme metabolic process	P	0.0208338	4.65932e-05	39	323	1441	25844	OVER
Cluster 13
GO-ID	Term	Category	FDR	P-Value	#Test	#Ref	#notAnnotTest	#notAnnotRef	Over/Under
GO:0003677	DNA binding	F	1.08638e-06	1.73542e-10	71	1786	401	25389	OVER
GO:0046982	protein heterodimerization activity	F	0.00055565	2.00283e-07	12	91	460	27084	OVER
GO:0005515	protein binding	F	0.00055565	2.66286e-07	112	3973	360	23202	OVER
GO:0006333	chromatin assembly or disassembly	P	0.0141871	9.06527e-06	8	53	464	27122	OVER
GO:0051276	chromosome organization	P	0.0255238	2.10764e-05	15	228	457	26947	OVER
GO:0006334	nucleosome assembly	P	0.0255238	2.44637e-05	7	44	465	27131	OVER
GO:0034728	nucleosome organization	P	0.0320239	3.58095e-05	7	47	465	27128	OVER
GO:0031497	chromatin assembly	P	0.0448616	5.73311e-05	7	51	465	27124	OVER
Cluster 14
GO-ID	Term	Category	FDR	P-Value	#Test	#Ref	#notAnnotTest	#notAnnotRef	Over/Under
GO:0005515	protein binding	F	5.33234e-19	8.51811e-23	268	3817	746	22816	OVER
GO:0010467	gene expression	P	5.78536e-16	1.84836e-19	199	2653	815	23980	OVER
GO:0022613	ribonucleoprotein complex biogenesis	P	1.25258e-14	7.92684e-18	74	580	940	26053	OVER
GO:0042254	ribosome biogenesis	P	1.25258e-14	8.00372e-18	70	525	944	26108	OVER
GO:0003735	structural constituent of ribosome	F	1.61206e-11	1.28759e-14	52	364	962	26269	OVER
GO:0044085	cellular component biogenesis	P	4.28002e-11	4.10226e-14	104	1181	910	25452	OVER
GO:0003676	nucleic acid binding	F	2.58956e-10	2.89568e-13	237	3868	777	22765	OVER
GO:0003723	RNA binding	F	3.35851e-10	4.29203e-13	75	745	939	25888	OVER
GO:0005488	binding	F	2.23768e-09	3.21711e-12	683	15032	331	11601	OVER
GO:0005198	structural molecule activity	F	9.56851e-09	1.66536e-11	55	492	959	26141	OVER
GO:0043043	peptide biosynthetic process	P	9.56851e-09	1.68137e-11	69	704	945	25929	OVER
GO:0006412	translation	P	2.02001e-08	3.87221e-11	67	687	947	25946	OVER
GO:0043604	amide biosynthetic process	P	2.41528e-08	5.01576e-11	69	730	945	25903	OVER
GO:0006396	RNA processing	P	2.69315e-08	6.02302e-11	56	526	958	26107	OVER
GO:0006518	peptide metabolic process	P	3.39192e-08	8.12761e-11	73	797	941	25836	OVER
GO:0003824	catalytic activity	F	5.2e-08	1.3289e-10	387	12896	627	13737	UNDER
GO:0016070	RNA metabolic process	P	1.81294e-07	4.92333e-10	148	2271	866	24362	OVER
GO:0044710	single-organism metabolic process	P	2.19669e-07	6.31636e-10	162	6413	852	20220	UNDER
GO:0043603	cellular amide metabolic process	P	2.28869e-07	7.10494e-10	74	859	940	25774	OVER
GO:0071840	cellular component organization or biogenesis	P	2.28869e-07	7.3121e-10	152	2368	862	24265	OVER
GO:0006302	double-strand break repair	P	1.04751e-06	3.51401e-09	14	38	1000	26595	OVER
GO:0044271	cellular nitrogen compound biosynthetic process	P	1.48453e-06	5.21718e-09	166	2727	848	23906	OVER
GO:0044699	single-organism process	P	1.63971e-06	6e-09	262	9197	752	17436	UNDER
GO:0034645	cellular macromolecule biosynthetic process	P	2.20583e-06	8.45685e-09	174	2927	840	23706	OVER
GO:0034641	cellular nitrogen compound metabolic process	P	3.12744e-06	1.24898e-08	277	5263	737	21370	OVER
GO:0009059	macromolecule biosynthetic process	P	6.73092e-06	2.8e-08	175	2995	839	23638	OVER
GO:0090304	nucleic acid metabolic process	P	2.95782e-05	1.27574e-07	188	3358	826	23275	OVER
GO:0034470	ncRNA processing	P	3.93005e-05	1.75785e-07	29	236	985	26397	OVER
GO:0006281	DNA repair	P	4.0284e-05	1.86619e-07	30	251	984	26382	OVER
GO:0006974	cellular response to DNA damage stimulus	P	0.000103352	4.95297e-07	30	264	984	26369	OVER
GO:0005975	carbohydrate metabolic process	P	0.000260884	1.29192e-06	26	1569	988	25064	UNDER
GO:0016491	oxidoreductase activity	F	0.000404274	2.06658e-06	45	2219	969	24414	UNDER
GO:0034660	ncRNA metabolic process	P	0.000513172	2.70522e-06	35	367	979	26266	OVER
GO:1901566	organonitrogen compound biosynthetic process	P	0.000629489	3.48522e-06	90	1400	924	25233	OVER
GO:0044763	single-organism cellular process	P	0.000629489	3.51951e-06	196	6834	818	19799	UNDER
GO:0003677	DNA binding	F	0.000631773	3.6332e-06	107	1750	907	24883	OVER
GO:0044260	cellular macromolecule metabolic process	P	0.000716824	4.42684e-06	361	7666	653	18967	OVER
GO:0000725	recombinational repair	P	0.000716824	4.46584e-06	9	27	1005	26606	OVER
GO:0000724	double-strand break repair via homologous recombination	P	0.000716824	4.46584e-06	9	27	1005	26606	OVER
GO:0044281	small molecule metabolic process	P	0.000756239	4.8322e-06	89	3609	925	23024	UNDER
GO:0006793	phosphorus metabolic process	P	0.00107087	7.01371e-06	86	3493	928	23140	UNDER
GO:0043933	macromolecular complex subunit organization	P	0.00112229	7.52975e-06	50	642	964	25991	OVER
GO:0006796	phosphate-containing compound metabolic process	P	0.00124631	8.56091e-06	86	3485	928	23148	UNDER
GO:0033554	cellular response to stress	P	0.00138727	9.75079e-06	36	408	978	26225	OVER
GO:0055114	oxidation-reduction process	P	0.00165102	1.18683e-05	48	2234	966	24399	UNDER
GO:0006325	chromatin organization	P	0.0019043	1.39933e-05	25	237	989	26396	OVER
GO:0003690	double-stranded DNA binding	F	0.00589952	4.42936e-05	16	121	998	26512	OVER
GO:0019318	hexose metabolic process	P	0.00675711	5.18117e-05	2	408	1012	26225	UNDER
GO:0006310	DNA recombination	P	0.00777156	6.08317e-05	15	111	999	26522	OVER
GO:0016705	oxidoreductase activity	acting on paired donors	with incorporation or reduction of molecular oxygen	F	0.0101059	8.07184e-05	5	546	1009	26087	UNDER
GO:0051276	chromosome organization	P	0.0118184	9.81483e-05	22	221	992	26412	OVER
GO:0010212	response to ionizing radiation	P	0.0118184	9.97633e-05	5	9	1009	26624	OVER
GO:0044723	single-organism carbohydrate metabolic process	P	0.0118184	0.00010006	18	1073	996	25560	UNDER
GO:0044249	cellular biosynthetic process	P	0.0118407	0.00010214	214	4351	800	22282	OVER
GO:0043170	macromolecule metabolic process	P	0.0118542	0.00010415	382	8461	632	18172	OVER
GO:0016192	vesicle-mediated transport	P	0.012048	0.000109324	3	447	1011	26186	UNDER
GO:0051252	regulation of RNA metabolic process	P	0.012048	0.000109702	83	1390	931	25243	OVER
GO:0019843	rRNA binding	F	0.0169092	0.000156667	10	57	1004	26576	OVER
GO:0019219	regulation of nucleobase-containing compound metabolic process	P	0.0187039	0.000176283	84	1427	930	25206	OVER
GO:0016072	rRNA metabolic process	P	0.020145	0.000193083	16	139	998	26494	OVER
GO:0009451	RNA modification	P	0.0213419	0.000207964	16	140	998	26493	OVER
GO:0006139	nucleobase-containing compound metabolic process	P	0.0232696	0.000230465	210	4313	804	22320	OVER
GO:1901363	heterocyclic compound binding	F	0.0256762	0.000261924	400	9009	614	17624	OVER
GO:0097159	organic cyclic compound binding	F	0.0256762	0.000262504	400	9012	614	17621	OVER
GO:0065004	protein-DNA complex assembly	P	0.0263307	0.000273402	11	74	1003	26559	OVER
GO:0006364	rRNA processing	P	0.0302022	0.000318426	15	131	999	26502	OVER
GO:1901135	carbohydrate derivative metabolic process	P	0.0319435	0.000349545	22	1164	992	25469	UNDER
GO:0005996	monosaccharide metabolic process	P	0.0319435	0.000351525	4	446	1010	26187	UNDER
GO:0006807	nitrogen compound metabolic process	P	0.0319435	0.000363995	317	6957	697	19676	OVER
GO:0032784	regulation of DNA-templated transcription	elongation	P	0.0319435	0.000366253	6	21	1008	26612	OVER
GO:0043414	macromolecule methylation	P	0.0319435	0.000367298	16	148	998	26485	OVER
GO:0071824	protein-DNA complex subunit organization	P	0.0319435	0.000371287	11	77	1003	26556	OVER
GO:0006355	regulation of transcription	DNA-templated	P	0.0319435	0.000377473	73	1236	941	25397	OVER
GO:0008173	RNA methyltransferase activity	F	0.0319435	0.000377607	8	41	1006	26592	OVER
GO:0020037	heme binding	F	0.0339422	0.000406656	5	492	1009	26141	UNDER
GO:0006732	coenzyme metabolic process	P	0.0379233	0.000460411	6	538	1008	26095	UNDER
GO:0008033	tRNA processing	P	0.0382226	0.00047015	13	107	1001	26526	OVER
GO:0009887	animal organ morphogenesis	P	0.0399101	0.000497283	5	14	1009	26619	OVER
GO:0016310	phosphorylation	P	0.0422683	0.000545642	65	2541	949	24092	UNDER
GO:1903506	regulation of nucleic acid-templated transcription	P	0.0422683	0.000546921	73	1253	941	25380	OVER
GO:2001141	regulation of RNA biosynthetic process	P	0.0422683	0.000546921	73	1253	941	25380	OVER
GO:0016772	transferase activity	transferring phosphorus-containing groups	F	0.0443759	0.000581281	72	2754	942	23879	UNDER
GO:0016570	histone modification	P	0.0458845	0.000608373	14	125	1000	26508	OVER
GO:0002181	cytoplasmic translation	P	0.0498482	0.00066889	6	24	1008	26609	OVER
Cluster 15
GO-ID	Term	Category	FDR	P-Value	#Test	#Ref	#notAnnotTest	#notAnnotRef	Over/Under
GO:0015979	photosynthesis	P	3.31444e-06	5.29463e-10	21	169	552	26905	OVER
GO:0090304	nucleic acid metabolic process	P	0.00159022	5.08057e-07	116	3430	457	23644	OVER
GO:0016070	RNA metabolic process	P	0.0189781	9.09493e-06	82	2337	491	24737	OVER
GO:0006281	DNA repair	P	0.0416749	2.66293e-05	18	263	555	26811	OVER
Cluster 16
GO-ID	Term	Category	FDR	P-Value	#Test	#Ref	#notAnnotTest	#notAnnotRef	Over/Under
GO:0043531	ADP binding	F	9.82462e-15	1.56943e-18	53	367	785	26442	OVER
GO:0003676	nucleic acid binding	F	5.5127e-10	1.76125e-13	56	4049	782	22760	UNDER
GO:0006259	DNA metabolic process	P	8.61809e-08	4.49254e-11	4	1142	834	25667	UNDER
GO:0090304	nucleic acid metabolic process	P	8.61809e-08	5.50677e-11	50	3496	788	23313	UNDER
GO:0044710	single-organism metabolic process	P	1.47024e-06	1.17431e-09	276	6299	562	20510	OVER
GO:0019752	carboxylic acid metabolic process	P	4.5779e-05	4.38776e-08	81	1337	757	25472	OVER
GO:0044281	small molecule metabolic process	P	4.74829e-05	5.30959e-08	168	3530	670	23279	OVER
GO:0043436	oxoacid metabolic process	P	7.16142e-05	9.15197e-08	81	1362	757	25447	OVER
GO:0044260	cellular macromolecule metabolic process	P	7.61721e-05	1.09513e-07	176	7851	662	18958	UNDER
GO:0015074	DNA integration	P	0.000316506	5.056e-07	1	580	837	26229	UNDER
GO:0044699	single-organism process	P	0.000373345	6.86056e-07	355	9104	483	17705	OVER
GO:0046394	carboxylic acid biosynthetic process	P	0.000373345	7.15677e-07	42	559	796	26250	OVER
GO:0032787	monocarboxylic acid metabolic process	P	0.000397051	8.24547e-07	48	681	790	26128	OVER
GO:0006082	organic acid metabolic process	P	0.000901156	2.01537e-06	122	2506	716	24303	OVER
GO:0016053	organic acid biosynthetic process	P	0.000955933	2.29057e-06	42	582	796	26227	OVER
GO:0044283	small molecule biosynthetic process	P	0.00150214	4.11123e-06	53	845	785	25964	OVER
GO:0072330	monocarboxylic acid biosynthetic process	P	0.00150214	4.26772e-06	25	270	813	26539	OVER
GO:0043170	macromolecule metabolic process	P	0.00150214	4.31926e-06	208	8635	630	18174	UNDER
GO:0006631	fatty acid metabolic process	P	0.00188965	5.73536e-06	25	275	813	26534	OVER
GO:0016491	oxidoreductase activity	F	0.00213232	6.81252e-06	106	2158	732	24651	OVER
GO:0010467	gene expression	P	0.00248631	8.34067e-06	50	2802	788	24007	UNDER
GO:0006633	fatty acid biosynthetic process	P	0.00269017	9.78442e-06	20	195	818	26614	OVER
GO:0055114	oxidation-reduction process	P	0.00269017	9.884e-06	106	2176	732	24633	OVER
GO:0030060	L-malate dehydrogenase activity	F	0.00269919	1.03484e-05	6	12	832	26797	OVER
GO:0044763	single-organism cellular process	P	0.00272503	1.08827e-05	269	6761	569	20048	OVER
GO:0042254	ribosome biogenesis	P	0.00661718	2.74835e-05	3	592	835	26217	UNDER
GO:0005975	carbohydrate metabolic process	P	0.00728691	3.14292e-05	78	1517	760	25292	OVER
GO:0006139	nucleobase-containing compound metabolic process	P	0.00790483	3.56761e-05	95	4428	743	22381	UNDER
GO:0034641	cellular nitrogen compound metabolic process	P	0.00790483	3.66198e-05	122	5418	716	21391	UNDER
GO:0006396	RNA processing	P	0.00813499	3.89856e-05	3	579	835	26230	UNDER
GO:0006996	organelle organization	P	0.00955377	4.7311e-05	9	904	829	25905	UNDER
GO:0044255	cellular lipid metabolic process	P	0.0103109	5.40273e-05	49	834	789	25975	OVER
GO:0071840	cellular component organization or biogenesis	P	0.0103109	5.44402e-05	45	2475	793	24334	UNDER
GO:0043604	amide biosynthetic process	P	0.0103109	5.60016e-05	7	792	831	26017	UNDER
GO:0043043	peptide biosynthetic process	P	0.0187897	0.000105054	7	766	831	26043	UNDER
GO:0003723	RNA binding	F	0.0192974	0.000110975	8	812	830	25997	UNDER
GO:0022613	ribonucleoprotein complex biogenesis	P	0.0193027	0.000114089	5	649	833	26160	UNDER
GO:0048037	cofactor binding	F	0.0224846	0.000136488	44	752	794	26057	OVER
GO:0006412	translation	P	0.0226164	0.000140901	7	747	831	26062	UNDER
GO:0006629	lipid metabolic process	P	0.034905	0.000223035	56	1055	782	25754	OVER
GO:0006090	pyruvate metabolic process	P	0.0415488	0.000272125	22	286	816	26523	OVER
GO:0016790	thiolester hydrolase activity	F	0.0436979	0.000293181	6	25	832	26784	OVER
Cluster 17
GO-ID	Term	Category	FDR	P-Value	#Test	#Ref	#notAnnotTest	#notAnnotRef	Over/Under
GO:0010208	pollen wall assembly	P	1.17963e-05	7.5376e-09	7	23	242	27375	OVER
GO:0085029	extracellular matrix assembly	P	1.17963e-05	7.5376e-09	7	23	242	27375	OVER
GO:0010584	pollen exine formation	P	1.17963e-05	7.5376e-09	7	23	242	27375	OVER
GO:0010927	cellular component assembly involved in morphogenesis	P	1.17963e-05	7.5376e-09	7	23	242	27375	OVER
GO:0016747	transferase activity	transferring acyl groups other than amino-acyl groups	F	4.96075e-05	3.96226e-08	18	391	231	27007	OVER
GO:0006807	nitrogen compound metabolic process	P	0.000105227	1.00857e-07	31	7243	218	20155	UNDER
GO:0016746	transferase activity	transferring acyl groups	F	0.000306715	3.43e-07	18	455	231	26943	OVER
GO:0043062	extracellular structure organization	P	0.000431467	6.2032e-07	7	48	242	27350	OVER
GO:0030198	extracellular matrix organization	P	0.000431467	6.2032e-07	7	48	242	27350	OVER
GO:0034641	cellular nitrogen compound metabolic process	P	0.0013236	2.11438e-06	22	5518	227	21880	UNDER
GO:0009555	pollen development	P	0.00262072	4.73252e-06	8	96	241	27302	OVER
GO:0016798	hydrolase activity	acting on glycosyl bonds	F	0.00262072	5.27625e-06	19	613	230	26785	OVER
GO:0009987	cellular process	P	0.00262072	5.4424e-06	86	13417	163	13981	UNDER
GO:0048646	anatomical structure formation involved in morphogenesis	P	0.00422725	9.45391e-06	7	75	242	27323	OVER
GO:0004553	hydrolase activity	hydrolyzing O-glycosyl compounds	F	0.00787903	1.88795e-05	17	554	232	26844	OVER
GO:1901360	organic cyclic compound metabolic process	P	0.0100939	2.57991e-05	22	5129	227	22269	UNDER
GO:0006139	nucleobase-containing compound metabolic process	P	0.0111762	3.03508e-05	18	4505	231	22893	UNDER
GO:0046483	heterocycle metabolic process	P	0.0135858	3.90647e-05	21	4900	228	22498	UNDER
GO:0044260	cellular macromolecule metabolic process	P	0.0141858	4.30561e-05	44	7983	205	19415	UNDER
GO:0080110	sporopollenin biosynthetic process	P	0.0182324	5.82504e-05	3	6	246	27392	OVER
GO:0044237	cellular metabolic process	P	0.0203945	7.16403e-05	71	11192	178	16206	UNDER
GO:0032989	cellular component morphogenesis	P	0.0203945	7.16741e-05	7	105	242	27293	OVER
GO:1901605	alpha-amino acid metabolic process	P	0.0235098	8.63779e-05	3	1804	246	25594	UNDER
GO:0044267	cellular protein metabolic process	P	0.02893	0.000110914	17	4126	232	23272	UNDER
GO:0043170	macromolecule metabolic process	P	0.0303992	0.000122554	52	8791	197	18607	UNDER
GO:0048229	gametophyte development	P	0.0303992	0.000126259	8	156	241	27242	OVER
GO:0019538	protein metabolic process	P	0.0340355	0.000146799	22	4825	227	22573	UNDER
Cluster 18
GO-ID	Term	Category	FDR	P-Value	#Test	#Ref	#notAnnotTest	#notAnnotRef	Over/Under
GO:0003677	DNA binding	F	8.71782e-05	1.39262e-08	56	1801	316	25474	OVER
GO:0006260	DNA replication	P	0.00387484	1.238e-06	13	169	359	27106	OVER
GO:0051276	chromosome organization	P	0.0127098	6.09094e-06	14	229	358	27046	OVER
GO:0031497	chromatin assembly	P	0.0196862	1.25791e-05	7	51	365	27224	OVER
GO:0006333	chromatin assembly or disassembly	P	0.022075	1.76318e-05	7	54	365	27221	OVER
GO:0016841	ammonia-lyase activity	F	0.0355634	3.91505e-05	4	11	368	27264	OVER
GO:0006323	DNA packaging	P	0.0355634	3.97674e-05	7	62	365	27213	OVER
GO:0071103	DNA conformation change	P	0.0362748	5.0271e-05	10	145	362	27130	OVER
GO:0006334	nucleosome assembly	P	0.0362748	6.15878e-05	6	45	366	27230	OVER
GO:0006325	chromatin organization	P	0.0362748	6.17689e-05	13	249	359	27026	OVER
GO:0005515	protein binding	F	0.0362748	6.37417e-05	84	4001	288	23274	OVER
GO:0034728	nucleosome organization	P	0.0445393	8.53789e-05	6	48	366	27227	OVER
GO:0005524	ATP binding	F	0.0489898	0.000101736	76	3565	296	23710	OVER
Cluster 19
GO-ID	Term	Category	FDR	P-Value	#Test	#Ref	#notAnnotTest	#notAnnotRef	Over/Under
GO:0008171	O-methyltransferase activity	F	0.0157605	4.11587e-06	6	50	203	27388	OVER
GO:0006139	nucleobase-containing compound metabolic process	P	0.0157605	5.0353e-06	12	4511	197	22927	UNDER
GO:0019748	secondary metabolic process	P	0.0157657	7.55545e-06	9	165	200	27273	OVER
GO:0034641	cellular nitrogen compound metabolic process	P	0.0352362	2.60611e-05	19	5521	190	21917	UNDER
GO:0020037	heme binding	F	0.0352362	2.81439e-05	14	483	195	26955	OVER
GO:0044550	secondary metabolite biosynthetic process	P	0.0450579	4.31865e-05	7	116	202	27322	OVER
Cluster 20
GO-ID	Term	Category	FDR	P-Value	#Test	#Ref	#notAnnotTest	#notAnnotRef	Over/Under
GO:0016168	chlorophyll binding	F	1.27662e-15	2.36503e-19	15	29	274	27329	OVER
GO:0015979	photosynthesis	P	1.27662e-15	4.07865e-19	24	166	265	27192	OVER
GO:0009765	photosynthesis	light harvesting	P	2.3049e-14	1.10459e-17	15	40	274	27318	OVER
GO:0019684	photosynthesis	light reaction	P	1.28506e-11	8.21124e-15	16	84	273	27274	OVER
GO:0018298	protein-chromophore linkage	P	1.57026e-11	1.2542e-14	14	55	275	27303	OVER
GO:0009768	photosynthesis	light harvesting in photosystem I	P	7.36193e-08	8.23219e-11	8	16	281	27342	OVER
GO:0031409	pigment binding	F	7.36193e-08	8.23219e-11	8	16	281	27342	OVER
GO:0006091	generation of precursor metabolites and energy	P	0.000200473	2.56195e-07	23	608	266	26750	OVER
GO:0071840	cellular component organization or biogenesis	P	0.00513541	7.38317e-06	7	2513	282	24845	UNDER
GO:0003677	DNA binding	F	0.00893139	1.42674e-05	40	1817	249	25541	OVER
GO:0006355	regulation of transcription	DNA-templated	P	0.0173782	3.22628e-05	31	1278	258	26080	OVER
GO:2001141	regulation of RNA biosynthetic process	P	0.0173782	3.60888e-05	31	1295	258	26063	OVER
GO:1903506	regulation of nucleic acid-templated transcription	P	0.0173782	3.60888e-05	31	1295	258	26063	OVER
GO:0006351	transcription	DNA-templated	P	0.0359609	8.04237e-05	33	1498	256	25860	OVER
GO:0016043	cellular component organization	P	0.0401733	9.6262e-05	5	1918	284	25440	UNDER
Cluster 21
GO-ID	Term	Category	FDR	P-Value	#Test	#Ref	#notAnnotTest	#notAnnotRef	Over/Under
GO:0020037	heme binding	F	0.0104764	3.96654e-06	13	484	139	27011	OVER
GO:0034641	cellular nitrogen compound metabolic process	P	0.0104764	5.60832e-06	10	5530	142	21965	UNDER
GO:0006725	cellular aromatic compound metabolic process	P	0.0104764	6.10564e-06	8	4948	144	22547	UNDER
GO:0006807	nitrogen compound metabolic process	P	0.0104764	7.02441e-06	17	7257	135	20238	UNDER
GO:0046483	heterocycle metabolic process	P	0.0104764	9.14418e-06	8	4913	144	22582	UNDER
GO:0046906	tetrapyrrole binding	F	0.0104764	1.00412e-05	13	529	139	26966	OVER
GO:0016705	oxidoreductase activity	acting on paired donors	with incorporation or reduction of molecular oxygen	F	0.0106889	1.19525e-05	13	538	139	26957	OVER
GO:0016762	xyloglucan:xyloglucosyl transferase activity	F	0.0248356	3.17387e-05	4	29	148	27466	OVER
GO:0010411	xyloglucan metabolic process	P	0.0249128	3.58172e-05	4	30	148	27465	OVER
GO:0016798	hydrolase activity	acting on glycosyl bonds	F	0.0309933	4.95101e-05	13	619	139	26876	OVER
GO:0006139	nucleobase-containing compound metabolic process	P	0.0332298	5.83911e-05	8	4515	144	22980	UNDER
GO:0004553	hydrolase activity	hydrolyzing O-glycosyl compounds	F	0.0414548	7.9466e-05	12	559	140	26936	OVER
GO:1901360	organic cyclic compound metabolic process	P	0.0457153	9.4936e-05	11	5140	141	22355	UNDER
Cluster 22
GO-ID	Term	Category	FDR	P-Value	#Test	#Ref	#notAnnotTest	#notAnnotRef	Over/Under
GO:0004659	prenyltransferase activity	F	8.93271e-14	1.42695e-17	15	46	247	27339	OVER
GO:0016765	transferase activity	transferring alkyl or aryl (other than methyl) groups	F	2.42362e-09	7.74318e-13	16	130	246	27255	OVER
GO:0016705	oxidoreductase activity	acting on paired donors	with incorporation or reduction of molecular oxygen	F	1.42887e-06	6.84762e-10	24	527	238	26858	OVER
GO:0020037	heme binding	F	2.20938e-05	1.41175e-08	21	476	241	26909	OVER
GO:0016210	naringenin-chalcone synthase activity	F	2.23292e-05	1.78348e-08	5	5	257	27380	OVER
GO:0046906	tetrapyrrole binding	F	6.45387e-05	6.18582e-08	21	521	241	26864	OVER
GO:0005506	iron ion binding	F	0.000289586	3.23819e-07	20	527	242	26858	OVER
GO:0016491	oxidoreductase activity	F	0.000775698	1.09811e-06	46	2218	216	25167	OVER
GO:0009987	cellular process	P	0.000775698	1.11522e-06	89	13414	173	13971	UNDER
GO:0044260	cellular macromolecule metabolic process	P	0.0061785	1.06612e-05	45	7982	217	19403	UNDER
GO:0006807	nitrogen compound metabolic process	P	0.0061785	1.08568e-05	39	7235	223	20150	UNDER
GO:0044237	cellular metabolic process	P	0.00823722	1.57902e-05	73	11190	189	16195	UNDER
GO:0043170	macromolecule metabolic process	P	0.0120846	2.50958e-05	53	8790	209	18595	UNDER
GO:0004497	monooxygenase activity	F	0.0127332	2.84767e-05	14	382	248	27003	OVER
GO:0044238	primary metabolic process	P	0.0203602	4.87864e-05	75	11220	187	16165	UNDER
Cluster 23
GO-ID	Term	Category	FDR	P-Value	#Test	#Ref	#notAnnotTest	#notAnnotRef	Over/Under
GO:0045735	nutrient reservoir activity	F	0.00612216	9.78e-07	4	15	109	27519	OVER
GO:0019748	secondary metabolic process	P	0.0239116	7.6395e-06	7	167	106	27367	OVER
GO:0044550	secondary metabolite biosynthetic process	P	0.024519	1.17503e-05	6	117	107	27417	OVER
GO:0016705	oxidoreductase activity	acting on paired donors	with incorporation or reduction of molecular oxygen	F	0.0259675	1.65927e-05	11	540	102	26994	OVER
GO:0004497	monooxygenase activity	F	0.0399498	3.72839e-05	9	387	104	27147	OVER
GO:0020037	heme binding	F	0.0399498	3.82905e-05	10	487	103	27047	OVER
Cluster 25
GO-ID	Term	Category	FDR	P-Value	#Test	#Ref	#notAnnotTest	#notAnnotRef	Over/Under
GO:0003676	nucleic acid binding	F	2.81183e-05	4.49173e-09	25	4080	406	23136	UNDER
GO:0006556	S-adenosylmethionine biosynthetic process	P	4.52585e-05	2.16894e-08	6	7	425	27209	OVER
GO:0004478	methionine adenosyltransferase activity	F	4.52585e-05	2.16894e-08	6	7	425	27209	OVER
GO:0006555	methionine metabolic process	P	0.000880352	5.62525e-07	9	54	422	27162	OVER
GO:0090304	nucleic acid metabolic process	P	0.00114214	9.12251e-07	24	3522	407	23694	UNDER
GO:0034641	cellular nitrogen compound metabolic process	P	0.002037	1.95239e-06	49	5491	382	21725	UNDER
GO:0046500	S-adenosylmethionine metabolic process	P	0.00796894	8.911e-06	6	26	425	27190	OVER
GO:0046483	heterocycle metabolic process	P	0.0196898	2.5623e-05	45	4876	386	22340	UNDER
GO:0008270	zinc ion binding	F	0.0196898	2.8308e-05	8	1700	423	25516	UNDER
GO:0006725	cellular aromatic compound metabolic process	P	0.0224516	3.58652e-05	46	4910	385	22306	UNDER
GO:0006139	nucleobase-containing compound metabolic process	P	0.023818	4.45765e-05	41	4482	390	22734	UNDER
GO:0071840	cellular component organization or biogenesis	P	0.023818	4.56576e-05	17	2503	414	24713	UNDER
GO:0044699	single-organism process	P	0.0241696	5.01925e-05	188	9271	243	17945	OVER
GO:0044710	single-organism metabolic process	P	0.0275439	6.15997e-05	139	6436	292	20780	OVER
GO:0016765	transferase activity	transferring alkyl or aryl (other than methyl) groups	F	0.0421313	0.000102786	10	136	421	27080	OVER
GO:0006996	organelle organization	P	0.0421313	0.000107684	2	911	429	26305	UNDER
GO:0006259	DNA metabolic process	P	0.0472199	0.000128233	4	1142	427	26074	UNDER
