# Supplementary material for: Comparative transcriptome analyses of flower development in four species of Achimenes (Gesneriaceae)
Source: BMC Genomics. 2017 Mar 20;18:240. doi: 10.1186/s12864-017-3623-8 (PMC5359931; doi:10.1186/s12864-017-3623-8)
Supplement: Additional file 19: Table S10. — Coexpression clusters for candidates involved in anthocyanin biosynthesis, carotenoid biosynthesis, and spur development. (XLSX 40 kb) [file 12864_2017_3623_MOESM19_ESM.xlsx]

## Sheet: Sheet1
Additional file 19, Table S10. Coexpression clusters for candidates involved in anthocyanin biosynthesis, carotenoid biosynthesis, and spur development.
Gene	Ac cluster	Ae cluster	Am cluster	Ap cluster
Anthocyanin biosynthesis
CHS	19	17	17	22
CHI	29	17	12	25
F3H	1	29	22	5
F3'H	33	30	12	7
F3'5'H	16	13	15	5
DFR	1	27	4	7
ANS	1	27	11	5
R2R3-Myb 1	16	4	26	4
R2R3-Myb 2	-	-	11	4
R2R3-Myb 3	-	-	-	20
R2R3-Myb 4	-	-	-	5
Carotenoid biosynthesis
PSY	12	7	26	25
PDS	18	5	9	7
ZCIS	30	23	2	1
ZDS	27	2	26	2
CRTSO	9	11	27	1
LCYB	27	2	2	16
LCYE	3	10	10	18
BCH1	21	11	8	4
ZEP	10	11	19	2
NXS	10	29	11	7
NCED3	9	29	8	2
LUT1	31	14	13	8
R2R3-Myb 1	33	14	28	6
R2R3-Myb 2	28	1	16	14
Spur development
TCP4-1	12	16	29	19
TCP4-2	19	6	12	19
GIF1	25	1	6	6
STM-1	30	7	18	4
STM-2	30	23	12	8
STY1-1	3	10	13	8
STY1-2	32	3	12	-
ARF3	9	11	18	2
ARF8-1	30	16	29	4
ARF8-2	4	23	18	9
ARF8-3	5	16	-	9
DWARF4-1	34	27	11	21
DWARF4-2	21	2	18	4
DWARF4-3	-	27	-	21
BEH4-1	4	11	19	14
BEH4-2	9	2	13	24
BEH4-3	31	11	23	-
YUC6	13	5	4	1
CYP71	30	20	21	14
