# Supplementary material for: Comparative transcriptome analyses of flower development in four species of Achimenes (Gesneriaceae)
Source: BMC Genomics. 2017 Mar 20;18:240. doi: 10.1186/s12864-017-3623-8 (PMC5359931; doi:10.1186/s12864-017-3623-8)
Supplement: Additional file 20: Table S11. — Annotated proteins with sites under selection using PAML for M1a vs. M2a comparison. A. Achimenes cettoana. B. Achimenes erecta. C. Achimenes misera. D. Achimenes patens. E. Erythranthe lewisii. (XLSX 60 kb) [file 12864_2017_3623_MOESM20_ESM.xlsx]

## Sheet: Sheet1
Additional file 20. Table S11. Annotated proteins with sites under selection using PAML for M1a vs. M2a comparison.
A. Achimenes cettoana
Gene ID	UniProt ID	Description
Ac_OasesvelvLoc2765t4	rh3_arath	dead-box atp-dependent rna helicase chloroplastic
Ac_OasesvelvLoc3618t8	plp3b_arath	thioredoxin domain-containing protein plp3b
Ac_OasesvelvLoc7030t2	akt2_arath	potassium channel akt2 3
Ac_OasesvelvLoc7105t1	vac8_aspor	vacuolar protein 8
Ac_OasesvelvLoc10714t6	lrk91_arath	l-type lectin-domain containing receptor kinase
Ac_OasesvelvLoc18441t9	sac4_arath	phosphoinositide phosphatase sac4
Ac_OasesvelvLoc3508d11675t1	scp49_arath	serine carboxypeptidase-like 49
Ac_OasesvelvLoc7104d20998t2	y5241_arath	probable receptor-like protein kinase at5g24010
Ac_OasesvelvLoc20368t2	pmtb_arath	probable methyltransferase pmt11
Ac_OasesvelvLoc333d79032t1	hsp7o_arath	heat shock 70 kda protein 14
Ac_OasesvelvLoc822d80728t2	nltp2_solpn	non-specific lipid-transfer protein 2
Ac_OasesvelvLoc3262t11	phsl_ipoba	alpha- glucan phosphorylase l chloroplastic amyloplastic
Ac_OasesvelvLoc2818d168594t2	rcd1_arath	inactive poly
Ac_OasesvelvLoc4692t4	arf_vigun	adp-ribosylation factor
Ac_OasesvelvLoc5903d176572t9	ab24g_arath	abc transporter g family member 24
Ac_OasesvelvLoc7141d179380t1	ftsha_arath	atp-dependent zinc metalloprotease ftsh mitochondrial
Ac_OasesvelvLoc11226d187342t1	ssy2_soltu	granule-bound starch synthase chloroplastic amyloplastic
Ac_OasesvelvLoc12682d189767t2	ru2a_arath	u2 small nuclear ribonucleoprotein a
Ac_OasesvelvLoc874d237775t3	cysp3_sollc	cysteine proteinase 3
Ac_OasesvelvLoc973d238011t1	psbr_tobac	photosystem ii 10 kda chloroplastic
Ac_OasesvelvLoc2232d240764t1	xyl1_arath	alpha-xylosidase 1
Ac_OasesvelvLoc3408d243145t7	spsy_arath	spermine synthase
Ac_OasesvelvLoc3740d243781t4	al3f1_arath	aldehyde dehydrogenase family 3 member f1
Ac_OasesvelvLoc4818d245795t1	ppa26_arath	bifunctional purple acid phosphatase 26
Ac_OasesvelvLoc5573d247065t1	scrk5_arath	fructokinase-5
Ac_OasesvelvLoc5695d247293t1	isw2_arath	chromatin-remodeling complex atpase chain
Ac_OasesvelvLoc6243d248213t3	lrp6a_arath	la-related protein 6a
Ac_OasesvelvLoc8170d251207t2	rs23_fraan	40s ribosomal protein s23
Ac_OasesvelvLoc9889d253740t1	psmf1_arath	probable proteasome inhibitor
Ac_OasesvelvLoc12387d257095t1	ti201_arath	protein tic 20- chloroplastic
Ac_OasesvelvLoc13097d257994t3	5mat1_salsn	malonyl-coenzyme:anthocyanin 5-o-glucoside-6 -o-malonyltransferase
Ac_OasesvelvLoc17922d263618t1	c86a8_arath	cytochrome p450 86a8
Ac_OasesvelvLoc24681d270717t1	gaute_arath	probable galacturonosyltransferase 14
Ac_OasesvelvLoc8927d311103t1	smt1_arath	cycloartenol-c-24-methyltransferase
Ac_Trinitytrinc38747_g1_i1	pub11_arath	u-box domain-containing protein 11
Ac_Trinitytrinc39565_g3_i5	rfs2_arath	probable galactinol--sucrose galactosyltransferase 2
Ac_Trinitytrinc39855_g4_i1	p2c12_arath	probable protein phosphatase 2c 12
B. Achimenes erecta
Gene ID	UniProt ID	Description
Ae_OasesvelvLoc641t22	ebf1_arath	ein3-binding f-box protein 1
Ae_OasesvelvLoc1187t11	pglr_vitvi	probable polygalacturonase
Ae_OasesvelvLoc1193t30	2a5t_arath	serine threonine protein phosphatase 2a 57 kda regulatory subunit b theta isoform
Ae_OasesvelvLoc1768t14	mp702_arath	microtubule-associated protein 70-2
Ae_OasesvelvLoc2086t10	vatl_goshi	v-type proton atpase 16 kda proteolipid subunit
Ae_OasesvelvLoc2967t10	pat_pethy	bifunctional aspartate aminotransferase and glutamate aspartate-prephenate aminotransferase
Ae_OasesvelvLoc4277t3	ski31_arath	f-box protein skip31
Ae_OasesvelvLoc4451t2	rpe_soltu	ribulose-phosphate 3- chloroplastic
Ae_OasesvelvLoc5018t16	hip26_arath	heavy metal-associated isoprenylated plant protein 26
Ae_OasesvelvLoc5090t8	patl3_arath	patellin-3
Ae_OasesvelvLoc5163t35	y2913_arath	g-type lectin s-receptor-like serine threonine-protein kinase at2g19130
Ae_OasesvelvLoc5801t1	dir19_arath	dirigent protein 19
Ae_OasesvelvLoc6027t13	c86b1_arath	cytochrome p450 86b1
Ae_OasesvelvLoc10124t11	pdi52_orysj	protein disulfide isomerase-like 5-2
Ae_OasesvelvLoc10259t9	ab13i_arath	protein trigalactosyldiacylglycerol chloroplastic
Ae_OasesvelvLoc12492t1	ccr35_arath	serine threonine-protein kinase-like protein at3g51990
Ae_OasesvelvLoc15181t11	cd48c_arath	cell division control protein 48 homolog c
Ae_OasesvelvLoc23078t3	fbl3_arath	f-box lrr-repea
Ae_OasesvelvLoc1662d16765t6	hsp7q_arath	heat shock 70 kda protein 16
Ae_OasesvelvLoc4124d33676t1	ta14b_arath	transcription initiation factor tfiid subunit 14b
Ae_OasesvelvLoc4233t21	u73c2_arath	udp-glycosyltransferase 73c2
Ae_OasesvelvLoc7862d54613t5	nrpb4_arath	dna-directed rna polymerase ii subunit 4
Ae_OasesvelvLoc712d156075t3	dcr_arath	bahd acyltransferase dcr
Ae_OasesvelvLoc1267d160851t7	chlh_arath	magnesium-chelatase subunit chloroplastic
Ae_OasesvelvLoc1516d162953t2	sis3_arath	e3 ubiquitin-protein ligase sis3
Ae_OasesvelvLoc4299d183615t3	asol_brana	l-ascorbate oxidase homolog
Ae_OasesvelvLoc6075d195594t5	oml2_orysj	protein mei2-like 2
Ae_OasesvelvLoc6961d201025t3	1433b_vicfa	14-3-3-like protein b
Ae_OasesvelvLoc8031d207462t3	bgl12_orysj	beta-glucosidase 12
Ae_OasesvelvLoc9391t21	sgs3_sollc	protein suppressor of gene silencing 3
Ae_OasesvelvLoc13123d233276t3	clpaa_sollc	atp-dependent clp protease atp-binding subunit clpa homolog chloroplastic
Ae_OasesvelvLoc15376d242167t2	pglr_vitvi	probable polygalacturonase
Ae_OasesvelvLoc16188t10	acr4_arath	serine threonine-protein kinase-like protein acr4
Ae_OasesvelvLoc24662d264529t1	pma4_nicpl	plasma membrane atpase 4
Ae_OasesvelvLoc532d330637t7	iaa9_arath	auxin-responsive protein iaa9
Ae_OasesvelvLoc2375d344851t8	r1a6_solde	late blight resistance protein homolog r1a-6
Ae_OasesvelvLoc4084d356711t4	aspr_cucpe	aspartic proteinase
Ae_OasesvelvLoc4511d359629t1	dsle_arath	zinc finger bed domain-containing protein daysleeper
Ae_OasesvelvLoc7272d376929t2	g3pc_antma	glyceraldehyde-3-phosphate cytosolic
Ae_OasesvelvLoc10405d393815t2	pglr5_arath	probable polygalacturonase at1g80170
Ae_OasesvelvLoc10690d395207t4	p2c55_arath	probable protein phosphatase 2c 55
Ae_OasesvelvLoc10919d396310t1	gatp3_sollc	gamma aminobutyrate transaminase chloroplastic
Ae_OasesvelvLoc3143d525934t3	gme_arath	gdp-mannose -epimerase
Ae_OasesvelvLoc16709d581592t2	bpc4_arath	protein basic pentacysteine4
Ae_OasesvelvLoc25202d600267t1	lht1_arath	lysine histidine transporter 1
Ae_OasesvelvLoc314d665515t1	ab19b_arath	abc transporter b family member 19
Ae_OasesvelvLoc3751d679191t2	gppl2_arath	haloacid dehalogenase-like hydrolase domain-containing protein at3g48420
Ae_OasesvelvLoc4553d682046t3	y1853_arath	receptor-like serine threonine-protein kinase at1g78530
Ae_OasesvelvLoc7858d693058t1	tbl6_arath	protein trichome birefringence-like 6
Ae_OasesvelvLoc8859d696160t9	big1_arath	brefeldin a-inhibited guanine nucleotide-exchange protein 1
Ae_OasesvelvLoc10462d700936t5	c2gr1_arath	c2 and gram domain-containing protein at1g03370
Ae_OasesvelvLoc25522d731555t3	suvr4_arath	histone-lysine n-methyltransferase suvr4
Ae_Trinitytrinc70959_g1_i4	tkpr1_arath	tetraketide alpha-pyrone reductase 1
Ae_Trinitytrinc71805_g2_i3	rin4_arath	rpm1-interacting protein 4
Ae_Trinitytrinc72744_g1_i10	dfra_pethy	dihydroflavonol-4-reductase
Ae_Trinitytrinc73498_g2_i2	sdha1_arath	succinate dehydrogenase
Ae_Trinitytrinc75712_g4_i15	kdsb_arath	3-deoxy-manno-octulosonate mitochondrial
Ae_Trinitytrinc77813_g1_i1	u73c3_arath	udp-glycosyltransferase 73c3
C. Achimenes misera
Gene ID	UniProt ID	Description
Am_OasesvelvLoc654t122utrorf	vsr3_arath	vacuolar-sorting receptor 3
Am_OasesvelvLoc850t85	fut13_arath	alpha-( )-fucosyltransferase
Am_OasesvelvLoc1247t10	tt12_arath	protein transparent testa 12
Am_OasesvelvLoc1325t33	uvr8_arath	ultraviolet-b receptor uvr8
Am_OasesvelvLoc1779t16	nse4a_arath	non-structural maintenance of chromosomes element 4 homolog a
Am_OasesvelvLoc3004t21	avpx_arath	pyrophosphate-energized membrane proton pump 3
Am_OasesvelvLoc6489t6	ha22a_arath	hva22-like protein a
Am_OasesvelvLoc6716t4	efgm2_arath	elongation factor g- mitochondrial
Am_OasesvelvLoc7614t5	atox1_arath	copper transport protein atx1
Am_OasesvelvLoc12828t4	flxl1_arath	protein flx-like 1
Am_OasesvelvLoc12877t4	c71a1_perae	cytochrome p450 71a1
Am_OasesvelvLoc20219t2	lipb_arath	octanoyltransferase
Am_OasesvelvLoc288d3444t1	rs242_arath	40s ribosomal protein s24-2
Am_OasesvelvLoc4740t7	hipl1_arath	hipl1 protein
Am_OasesvelvLoc6509t35	md26c_arath	probable mediator of rna polymerase ii transcription subunit 26c
Am_OasesvelvLoc7046t13	frigi_arath	protein frigida
Am_OasesvelvLoc10155d56884t7	y4407_selml	inactive protein kinase selmodraft_444075
Am_OasesvelvLoc11789t7	fut11_arath	glycoprotein 3-alpha-l-fucosyltransferase a
Am_OasesvelvLoc12035t13	ndt1_arath	nicotinamide adenine dinucleotide transporter chloroplastic
Am_OasesvelvLoc12828t12	cao_arath	chlorophyllide a chloroplastic
Am_OasesvelvLoc14518t11	ak2_arath	aspartokinase chloroplastic
Am_OasesvelvLoc616d151777t2	y2837_arath	web family protein at2g38370
Am_OasesvelvLoc855d153674t15	fbl15_arath	f-box lrr-repea
Am_OasesvelvLoc1371d157532t4	atg4_medtr	cysteine protease atg4
Am_OasesvelvLoc2870d167801t2	dnjh_cucsa	protein homolog
Am_OasesvelvLoc9723t5	endb1_soltu	external alternative nad h-ubiquinone oxidoreductase mitochondrial
Am_OasesvelvLoc21912t5	dus2l_human	trna-dihydrouridine synthase
Am_OasesvelvLoc379d324637t13	bxl7_arath	probable beta-d-xylosidase 7
Am_OasesvelvLoc1170d329971t10	lhy_arath	protein lhy
Am_OasesvelvLoc3498d344618t4	pdi_datgl	protein disulfide-isomerase
Am_OasesvelvLoc13011d389889t4	c90a1_arath	cytochrome p450 90a1
Am_OasesvelvLoc300d491968t7	plst4_arath	plastidic glucose transporter 4
Am_OasesvelvLoc6118d518494t7	pdi13_arath	protein disulfide isomerase-like 1-3
Am_OasesvelvLoc8910d528522t7	scl14_arath	scarecrow-like protein 14
Am_OasesvelvLoc11238d535817t2	rl34_tobac	60s ribosomal protein l34
Am_OasesvelvLoc17009d550253t4	rglg1_arath	e3 ubiquitin-protein ligase rglg1
Am_OasesvelvLoc32883d573984t1	u73c5_arath	udp-glycosyltransferase 73c5
Am_OasesvelvLoc4227d640352t1	wex_arath	werner syndrome-like exonuclease
Am_OasesvelvLoc6809d647799t4	gox_spiol	peroxisomal -2-hydroxy-acid oxidase
Am_Trinitytrinc61641_g2_i4	y5392_arath	probable receptor-like protein kinase at5g39020
Am_Trinitytrinc62826_g1_i1	phsc_arath	probable polyamine transporter at3g13620
Am_Trinitytrinc64177_g3_i2	kprs1_spiol	ribose-phosphate pyrophosphokinase 1
Am_Trinitytrinc65558_g5_i12	fah1_arath	fatty acid 2-hydroxylase 1
Am_Trinitytrinc65598_g2_i3	y1301_arath	btb poz domain-containing protein at1g03010
Am_Trinitytrinc66652_g1_i5	dldh_pea	dihydrolipoyl mitochondrial
Am_Trinitytrinc67558_g3_i6	anm13_arath	probable histone-arginine methyltransferase
Am_Trinitytrinc70760_g1_i4	sud1_arath	probable e3 ubiquitin ligase sud1
D. Achimenes patens
Gene ID	UniProt ID	Description
Ap_OasesvelvLoc2258t3	pob1_arath	btb poz domain-containing protein pob1
Ap_OasesvelvLoc2787t3	rga3_solbu	disease resistance protein rga3
Ap_OasesvelvLoc3037t7	c3h53_orysj	zinc finger ccch domain-containing protein 53
Ap_OasesvelvLoc3329t8	lhw_arath	transcription factor lhw
Ap_OasesvelvLoc4654t10	gnom_arath	arf guanine-nucleotide exchange factor gnom
Ap_OasesvelvLoc4721t8	5eas3_nicat	5-epi-aristolochene synthase 3
Ap_OasesvelvLoc6141t18	mrs23_arath	magnesium transporter mrs2-3
Ap_OasesvelvLoc7078t5	caf2m_arath	crs2-associated factor mitochondrial
Ap_OasesvelvLoc9175t9	1433b_tobac	14-3-3-like protein b
Ap_OasesvelvLoc23488t1	akr2_orysj	probable aldo-keto reductase 2
Ap_OasesvelvLoc3193d21462t5	sus2_pea	sucrose synthase 2
Ap_OasesvelvLoc5768d35379t1	lol2_orysj	protein lol2
Ap_OasesvelvLoc6737d40192t3	rmr4_arath	receptor homology transmembrane domain- and ring domain-containing protein 4
Ap_OasesvelvLoc8864t3	sde3_arath	probable rna helicase sde3
Ap_OasesvelvLoc10418t11	nack1_tobac	kinesin-like protein nack1
Ap_OasesvelvLoc21152d80284t1	erfl1_arath	ethylene-responsive transcription factor-like protein at4g13040
Ap_OasesvelvLoc38614d99225t1	drl45_arath	probable disease resistance protein rdl6
Ap_OasesvelvLoc967d134928t7	hda19_arath	histone deacetylase 19
Ap_OasesvelvLoc1332d137640t2	pgmc_soltu	cytoplasmic
Ap_OasesvelvLoc4156d156917t7	psd1a_arath	26s proteasome non-atpase regulatory subunit 1 homolog a
Ap_OasesvelvLoc11093d193602t1	wnk1_arath	serine threonine-protein kinase wnk1
Ap_OasesvelvLoc12894d201120t4	zog_phalu	zeatin o-glucosyltransferase
Ap_OasesvelvLoc255t16	alis5_arath	ala-interacting subunit 5
Ap_OasesvelvLoc2551d305519t2	if414_tobac	eukaryotic initiation factor 4a-14
Ap_OasesvelvLoc3089d309231t2	hpse3_arath	heparanase-like protein 3
Ap_OasesvelvLoc9293t8	y5614_arath	probable lrr receptor-like serine threonine-protein kinase at1g56140
Ap_OasesvelvLoc10710d351752t8	amsh3_arath	amsh-like ubiquitin thioesterase 3
Ap_OasesvelvLoc12160d358147t5	rga4_solbu	disease resistance protein rga4
Ap_OasesvelvLoc819d464075t5	ccd32_arath	cyclin-d3-2
Ap_OasesvelvLoc2002d472115t1	c89a2_arath	cytochrome p450 89a2
Ap_OasesvelvLoc3904d484012t1	trxm2_orysj	thioredoxin chloroplastic
Ap_OasesvelvLoc4407d487035t6	dxs_capan	probable 1-deoxy-d-xylulose-5-phosphate chloroplastic
Ap_OasesvelvLoc6728d499880t3	csk2c_arath	casein kinase ii subunit beta
Ap_OasesvelvLoc9753d514238t5	rs33_arath	40s ribosomal protein s3-3
Ap_OasesvelvLoc18339d543937t2	dsp8_arath	dual specificity protein phosphatase dsp8
Ap_OasesvelvLoc1854d634930t1	mlp34_arath	mlp-like protein 34
Ap_OasesvelvLoc3503d642648t6	e70a1_arath	exocyst complex component exo70a1
Ap_OasesvelvLoc5840t3	top2_arath	dna topoisomerase 2
Ap_OasesvelvLoc3938d644576t1	cdpkd_arath	calcium-dependent protein kinase 13
Ap_OasesvelvLoc4783d648112t5	thi42_vitvi	thiamine thiazole synthase chloroplastic
Ap_OasesvelvLoc10788d669253t3	fenr1_tobac	ferredoxin--nadp leaf-type chloroplastic
Ap_OasesvelvLoc11534d671350t1	amo_lencu	primary amine oxidase
Ap_Trinitytrinc62815_g2_i5	remo_soltu	remorin
Ap_Trinitytrinc66467_g3_i3	wrk20_arath	probable wrky transcription factor 20
Ap_Trinitytrinc69199_g2_i1	perq_suasa	peroxiredoxin chloroplastic
Ap_Trinitytrinc72308_g2_i1	frs5_arath	protein far1-related sequence 5
E. Erythranthe lewisii
Gene ID	UniProt ID	Description
LF10_contig_687|m.1330	maa3_arath	probable helicase magatama 3
LF10_contig_9603|m.16040	---NA---	---NA---
LF10_contig_169|m.326	pao2_arath	probable polyamine oxidase 2
LF10_contig_409|m.776	carb_arath	carbamoyl-phosphate synthase large chloroplastic
LF10_contig_511|m.976	frs7_arath	protein far1-related sequence 7
LF10_contig_638|m.1247	aca8_arath	calcium-transporting atpase plasma membrane-type
LF10_contig_763|m.1461	y5673_arath	web family protein chloroplastic
LF10_contig_1075|m.2076	pmtg_arath	probable methyltransferase pmt16
LF10_contig_1419|m.2730	brm_arath	atp-dependent helicase brm
LF10_contig_1668|m.3163	cxe2_arath	probable carboxylesterase 2
LF10_contig_2180|m.4079	ugdh1_soybn	udp-glucose 6-dehydrogenase 1
LF10_contig_2200|m.4110	kcs6_arath	3-ketoacyl- synthase 6
LF10_contig_2306|m.4309	dcyd1_orysj	d-cysteine desulfhydrase mitochondrial
LF10_contig_2531|m.4714	scp25_arath	serine carboxypeptidase-like 25
LF10_contig_2561|m.4767	c3h67_arath	zinc finger ccch domain-containing protein 67
LF10_contig_3263|m.5960	bgl12_orysj	beta-glucosidase 12
LF10_contig_3570|m.6522	arid5_arath	at-rich interactive domain-containing protein 5
LF10_contig_3631|m.6627	snl2_arath	paired amphipathic helix protein sin3-like 2
LF10_contig_4554|m.8159	rh27_orysj	dead-box atp-dependent rna helicase 27
LF10_contig_4841|m.8644	zdhc9_arath	probable protein s-acyltransferase 7
LF10_contig_4856A|m.8666	pi5k9_arath	phosphatidylinositol 4-phosphate 5-kinase 9
LF10_contig_5159|m.9201	fbk50_arath	f-box kelch-repea
LF10_contig_5273|m.9382	ago2_arath	protein argonaute 2
LF10_contig_5463|m.9744	gdl15_arath	gdsl esterase lipase at1g29670
LF10_contig_6876|m.12033	p2c10_arath	probable protein phosphatase 2c 10
LF10_contig_6889|m.12052	ht1_arath	serine threonine-protein kinase ht1
LF10_contig_7167|m.12489	fbl74_arath	f-box lrr-repea
LF10_contig_7670|m.13266	frs2_arath	protein far1-related sequence 2
LF10_contig_8270|m.14181	r1a6_solde	late blight resistance protein homolog r1a-6
LF10_contig_10448|m.17213	ercc2_arath	dna repair helicase uvh6
LF10_contig_11694|m.18901	ima2_orysj	importin subunit alpha-2
LF10_contig_11759A|m.18990	ptr14_arath	protein nrt1 ptr family
LF10_contig_13327|m.20838	sbir1_arath	leucine-rich repea
LF10_contig_13361|m.20879	cse_arath	caffeoylshikimate esterase
LF10_contig_13952|m.21500	gmk2_arath	guanylate kinase 2
LF10_contig_14313|m.21908	anm11_arath	protein arginine n-methyltransferase
LF10_contig_18049|m.25582	blh8_arath	bel1-like homeodomain protein 8
LF10_contig_18384|m.25871	pp277_arath	pentatricopeptide repea
LF10_contig_19469|m.26713	cipkc_arath	cbl-interacting serine threonine-protein kinase 12
LF10_contig_19955|m.27090	lhtl8_arath	lysine histidine transporter-like 8
