# Supplementary material for: Comparative transcriptome analyses of flower development in four species of Achimenes (Gesneriaceae)
Source: BMC Genomics. 2017 Mar 20;18:240. doi: 10.1186/s12864-017-3623-8 (PMC5359931; doi:10.1186/s12864-017-3623-8)
Supplement: Additional file 21: Table S12. — Annotated proteins with sites under selection using PAML for M7 vs. M8 comparison. A. Achimenes cettoana. B. Achimenes erecta. C. Achimenes misera. D. Achimenes patens. E. Erythranthe lewisii. (XLSX 75 kb) [file 12864_2017_3623_MOESM21_ESM.xlsx]

## Sheet: AC
Additional file 21. Table S12. Annotated proteins with sites under selection using PAML for M7 vs. M8 comparison.
A. Achimenes cettoana
Gene ID	UniProt ID	Description
Ac_OasesvelvLoc272t13	blh1_arath	bel1-like homeodomain protein 1
Ac_OasesvelvLoc290t59	hsp72_sollc	heat shock cognate 70 kda protein 2
Ac_OasesvelvLoc829t19	sfh13_arath	phosphatidylinositol phosphatidylcholine transfer protein sfh13
Ac_OasesvelvLoc964t14	y5436_arath	math domain-containing protein at5g43560
Ac_OasesvelvLoc1163t10	lvsc_dicdi	beach domain-containing protein lvsc
Ac_OasesvelvLoc2765t4	rh3_arath	dead-box atp-dependent rna helicase chloroplastic
Ac_OasesvelvLoc3196t10	oopda_arath	organellar oligopeptidase chloroplastic mitochondrial
Ac_OasesvelvLoc3354t12	ykt61_arath	vamp-like protein ykt61
Ac_OasesvelvLoc3618t8	plp3b_arath	thioredoxin domain-containing protein plp3b
Ac_OasesvelvLoc4362t4	ilvd_rhoba	dihydroxy-acid dehydratase
Ac_OasesvelvLoc4949t2	hir1_arath	hypersensitive-induced response protein 1
Ac_OasesvelvLoc6681t2	kmt2d_human	histone-lysine n-methyltransferase 2d
Ac_OasesvelvLoc7030t2	akt2_arath	potassium channel akt2 3
Ac_OasesvelvLoc7105t1	vac8_aspor	vacuolar protein 8
Ac_OasesvelvLoc8552t7	syy_mimiv	tyrosine--trna ligase
Ac_OasesvelvLoc8746t6	dsk1_schpo	protein kinase dsk1
Ac_OasesvelvLoc10117t6	aps1_arath	atp sulfurylase chloroplastic
Ac_OasesvelvLoc10307t2	ski11_arath	f-box kelch-repea
Ac_OasesvelvLoc10714t6	lrk91_arath	l-type lectin-domain containing receptor kinase
Ac_OasesvelvLoc13567t1	fbl65_arath	f-box lrr-repea
Ac_OasesvelvLoc18441t9	sac4_arath	phosphoinositide phosphatase sac4
Ac_OasesvelvLoc22064t3	pbs1_arath	serine threonine-protein kinase pbs1
Ac_OasesvelvLoc1620d5979t1	gp1_sollc	polygalacturonase-1 non-catalytic subunit beta
Ac_OasesvelvLoc3120d10484t2	kcs11_arath	3-ketoacyl- synthase 11
Ac_OasesvelvLoc3508d11675t1	scp49_arath	serine carboxypeptidase-like 49
Ac_OasesvelvLoc5895d18164t2	plda1_ricco	phospholipase d alpha 1
Ac_OasesvelvLoc7104d20998t2	y5241_arath	probable receptor-like protein kinase at5g24010
Ac_OasesvelvLoc8488d23989t1	y5005_arath	probable receptor-like protein kinase at5g20050
Ac_OasesvelvLoc14481d34231t1	etr1_sollc	ethylene receptor 1
Ac_OasesvelvLoc15261t3	erf1z_arath	eukaryotic peptide chain release factor subunit 1-3
Ac_OasesvelvLoc20368t2	pmtb_arath	probable methyltransferase pmt11
Ac_OasesvelvLoc140d78410t3	alf_orysj	fructose-bisphosphate aldolase cytoplasmic isozyme
Ac_OasesvelvLoc333d79032t1	hsp7o_arath	heat shock 70 kda protein 14
Ac_OasesvelvLoc822d80728t2	nltp2_solpn	non-specific lipid-transfer protein 2
Ac_OasesvelvLoc1725d83710t1	aclb2_arath	atp-citrate synthase beta chain protein 2
Ac_OasesvelvLoc3262t11	phsl_ipoba	alpha- glucan phosphorylase l chloroplastic amyloplastic
Ac_OasesvelvLoc5934t11	vkind_mouse	protein very kind
Ac_OasesvelvLoc7770d100006t4	zadh2_mouse	zinc-binding alcohol dehydrogenase domain-containing protein 2
Ac_OasesvelvLoc2467d167593t7	sap30_human	histone deacetylase complex subunit sap30
Ac_OasesvelvLoc2818d168594t2	rcd1_arath	inactive poly
Ac_OasesvelvLoc3055d169271t1	sec3a_arath	exocyst complex component sec3a
Ac_OasesvelvLoc4692t4	arf_vigun	adp-ribosylation factor
Ac_OasesvelvLoc5903d176572t9	ab24g_arath	abc transporter g family member 24
Ac_OasesvelvLoc7141d179380t1	ftsha_arath	atp-dependent zinc metalloprotease ftsh mitochondrial
Ac_OasesvelvLoc11226d187342t1	ssy2_soltu	granule-bound starch synthase chloroplastic amyloplastic
Ac_OasesvelvLoc11774d188274t2	nbn_mouse	nibrin
Ac_OasesvelvLoc12682d189767t2	ru2a_arath	u2 small nuclear ribonucleoprotein a
Ac_OasesvelvLoc18910d198403t1	ebf1_arath	ein3-binding f-box protein 1
Ac_OasesvelvLoc607d237074t2	cob22_arath	coatomer subunit beta -2
Ac_OasesvelvLoc756d237454t2	tm9s4_mouse	transmembrane 9 superfamily member 4
Ac_OasesvelvLoc874d237775t3	cysp3_sollc	cysteine proteinase 3
Ac_OasesvelvLoc973d238011t1	psbr_tobac	photosystem ii 10 kda chloroplastic
Ac_OasesvelvLoc1307d238743t1	bst1c_yarli	gpi inositol-deacylase c
Ac_OasesvelvLoc1493d239151t1	tm87a_xentr	transmembrane protein 87a
Ac_OasesvelvLoc1976d240253t1	glnd_chrvo	bifunctional uridylyltransferase uridylyl-removing enzyme
Ac_OasesvelvLoc2059d240422t5	bbd2_arath	bifunctional nuclease 2
Ac_OasesvelvLoc2232d240764t1	xyl1_arath	alpha-xylosidase 1
Ac_OasesvelvLoc2914d242149t3	dmap1_human	dna methyltransferase 1-associated protein 1
Ac_OasesvelvLoc3408d243145t7	spsy_arath	spermine synthase
Ac_OasesvelvLoc3740d243781t4	al3f1_arath	aldehyde dehydrogenase family 3 member f1
Ac_OasesvelvLoc4169d244558t1	drb2_arath	double-stranded rna-binding protein 2
Ac_OasesvelvLoc4814d245789t1	keg_arath	e3 ubiquitin-protein ligase keg
Ac_OasesvelvLoc4818d245795t1	ppa26_arath	bifunctional purple acid phosphatase 26
Ac_OasesvelvLoc4919d245947t1	tcpa_arath	t-complex protein 1 subunit alpha
Ac_OasesvelvLoc5476d246895t1	cb24_pea	chlorophyll a-b binding protein chloroplastic
Ac_OasesvelvLoc5573d247065t1	scrk5_arath	fructokinase-5
Ac_OasesvelvLoc5695d247293t1	isw2_arath	chromatin-remodeling complex atpase chain
Ac_OasesvelvLoc5798d247464t1	cscld_arath	csc1-like protein erd4
Ac_OasesvelvLoc5868d247602t2	scp45_arath	serine carboxypeptidase-like 45
Ac_OasesvelvLoc5927d247699t2	ybdl_ecoli	methionine aminotransferase
Ac_OasesvelvLoc6243d248213t3	lrp6a_arath	la-related protein 6a
Ac_OasesvelvLoc7761d250606t1	rac7_orysj	rac-like gtp-binding protein 7
Ac_OasesvelvLoc8170d251207t2	rs23_fraan	40s ribosomal protein s23
Ac_OasesvelvLoc8282d251383t1	ttc1_mouse	tetratricopeptide repea
Ac_OasesvelvLoc8639d251955t3	u2afa_orysj	splicing factor u2af small subunit a
Ac_OasesvelvLoc9063d252557t1	fabi_arath	enoyl-
Ac_OasesvelvLoc9534d253244t4	odpb3_arath	pyruvate dehydrogenase e1 component subunit beta- chloroplastic
Ac_OasesvelvLoc9652d253397t2	syk_arath	lysine--trna ligase
Ac_OasesvelvLoc9773d253565t1	rl10_vitri	60s ribosomal protein l10
Ac_OasesvelvLoc9889d253740t1	psmf1_arath	probable proteasome inhibitor
Ac_OasesvelvLoc10077d254016t1	dnpep_ricco	probable aspartyl aminopeptidase
Ac_OasesvelvLoc11220d255584t1	leu1a_solpn	2-isopropylmalate synthase a
Ac_OasesvelvLoc11486d255926t1	acot9_mouse	acyl-coenzyme a thioesterase mitochondrial
Ac_OasesvelvLoc11670d256158t1	opr3_sollc	12-oxophytodienoate reductase 3
Ac_OasesvelvLoc12387d257095t1	ti201_arath	protein tic 20- chloroplastic
Ac_OasesvelvLoc12567d257336t1	mmt1_wedbi	methionine s-methyltransferase
Ac_OasesvelvLoc12719d257518t1	bat1_orysj	amino-acid permease bat1 homolog
Ac_OasesvelvLoc13097d257994t3	5mat1_salsn	malonyl-coenzyme:anthocyanin 5-o-glucoside-6 -o-malonyltransferase
Ac_OasesvelvLoc13296d258235t1	YFK5_schpo	Uncharacterized protein C167.05
Ac_OasesvelvLoc14044d259160t1	snx41_emeni	sorting nexin-41
Ac_OasesvelvLoc14752d260013t1	not4_yeast	general negative regulator of transcription subunit 4
Ac_OasesvelvLoc17922d263618t1	c86a8_arath	cytochrome p450 86a8
Ac_OasesvelvLoc24681d270717t1	gaute_arath	probable galacturonosyltransferase 14
Ac_OasesvelvLoc30119d276225t1	pmtr_arath	probable methyltransferase pmt27
Ac_OasesvelvLoc32106d278224t1	rbm38_human	rna-binding protein 38
Ac_OasesvelvLoc39705d285830t1	sbsn_bovin	suprabasin
Ac_OasesvelvLoc39868d285993t1	pyri_metmj	aspartate carbamoyltransferase regulatory chain
Ac_OasesvelvLoc8927d311103t1	smt1_arath	cycloartenol-c-24-methyltransferase
Ac_OasesvelvLoc11605d314429t1	vampl_arath	probable vamp-like protein at1g33475
Ac_Trinitytrinc30221_g1_i3	nse1_ponab	non-structural maintenance of chromosomes element 1 homolog
Ac_Trinitytrinc36177_g1_i5	cpr5_arath	protein cpr-5
Ac_Trinitytrinc36478_g2_i5	prs7_orysj	26s protease regulatory subunit 7
Ac_Trinitytrinc37770_g1_i7	mnr1_capan	(+)-neomenthol dehydrogenase
Ac_Trinitytrinc38747_g1_i1	pub11_arath	u-box domain-containing protein 11
Ac_Trinitytrinc39239_g6_i1	ubc28_arath	ubiquitin-conjugating enzyme e2 28
Ac_Trinitytrinc39284_g8_i4	vcs_arath	enhancer of mrna-decapping protein 4
Ac_Trinitytrinc39565_g3_i5	rfs2_arath	probable galactinol--sucrose galactosyltransferase 2
Ac_Trinitytrinc39855_g4_i1	p2c12_arath	probable protein phosphatase 2c 12
Ac_Trinitytrinc39869_g6_i4	med12_arath	mediator of rna polymerase ii transcription subunit 12
Ac_Trinitytrinc40182_g1_i1	scp24_arath	serine carboxypeptidase 24
Ac_Trinitytrinc40443_g4_i2	atg11_neucr	autophagy-related protein 11
B. Achimenes erecta
Gene ID	UniProt ID	Description
Ae_OasesvelvLoc349t22	shgr2_arath	phospholipase sgr2
Ae_OasesvelvLoc641t22	ebf1_arath	ein3-binding f-box protein 1
Ae_OasesvelvLoc727t10	ube12_arath	ubiquitin-activating enzyme e1 2
Ae_OasesvelvLoc972t15	glgs_brana	glucose-1-phosphate adenylyltransferase small chloroplastic
Ae_OasesvelvLoc998t19	tbcc1_bovin	tbcc domain-containing protein 1
Ae_OasesvelvLoc1029t7	pob1_arath	btb poz domain-containing protein pob1
Ae_OasesvelvLoc1187t11	pglr_vitvi	probable polygalacturonase
Ae_OasesvelvLoc1193t30	2a5t_arath	serine threonine protein phosphatase 2a 57 kda regulatory subunit b theta isoform
Ae_OasesvelvLoc1624t13	kad1_arath	adenylate kinase chloroplastic
Ae_OasesvelvLoc1768t14	mp702_arath	microtubule-associated protein 70-2
Ae_OasesvelvLoc2002t7	z385d_rat	zinc finger protein 385d
Ae_OasesvelvLoc2086t10	vatl_goshi	v-type proton atpase 16 kda proteolipid subunit
Ae_OasesvelvLoc2275t20	odo1_dicdi	2-oxoglutarate mitochondrial
Ae_OasesvelvLoc2289t36	tps9_arath	probable -trehalose-phosphate synthase
Ae_OasesvelvLoc2733t6	nog1_arath	nucleolar gtp-binding protein 1
Ae_OasesvelvLoc2967t10	pat_pethy	bifunctional aspartate aminotransferase and glutamate aspartate-prephenate aminotransferase
Ae_OasesvelvLoc3188t7	nlp7_arath	protein nlp7
Ae_OasesvelvLoc3718t25	pex5_arath	peroxisome biogenesis protein 5
Ae_OasesvelvLoc4210t5	harb1_human	nuclease harbi1
Ae_OasesvelvLoc4277t3	ski31_arath	f-box protein skip31
Ae_OasesvelvLoc4451t2	rpe_soltu	ribulose-phosphate 3- chloroplastic
Ae_OasesvelvLoc5018t16	hip26_arath	heavy metal-associated isoprenylated plant protein 26
Ae_OasesvelvLoc5090t8	patl3_arath	patellin-3
Ae_OasesvelvLoc5163t35	y2913_arath	g-type lectin s-receptor-like serine threonine-protein kinase at2g19130
Ae_OasesvelvLoc5393t1	dapf_triei	diaminopimelate epimerase
Ae_OasesvelvLoc5801t1	dir19_arath	dirigent protein 19
Ae_OasesvelvLoc6027t13	c86b1_arath	cytochrome p450 86b1
Ae_OasesvelvLoc7756t11	syic_mouse	isoleucine--trna cytoplasmic
Ae_OasesvelvLoc7922t4	itih3_mesau	inter-alpha-trypsin inhibitor heavy chain h3
Ae_OasesvelvLoc10124t11	pdi52_orysj	protein disulfide isomerase-like 5-2
Ae_OasesvelvLoc10259t9	ab13i_arath	protein trigalactosyldiacylglycerol chloroplastic
Ae_OasesvelvLoc11185t3	mgat3_rat	beta- -mannosyl-glycoprotein 4-beta-n-acetylglucosaminyltransferase
Ae_OasesvelvLoc11768t2	ahsa_dicdi	activator of 90 kda heat shock protein atpase homolog
Ae_OasesvelvLoc12193t2	iqd32_arath	protein iq-domain 32
Ae_OasesvelvLoc12492t1	ccr35_arath	serine threonine-protein kinase-like protein at3g51990
Ae_OasesvelvLoc12870t3	aso_tobac	l-ascorbate oxidase
Ae_OasesvelvLoc15181t11	cd48c_arath	cell division control protein 48 homolog c
Ae_OasesvelvLoc16906t4	ccr1_arath	cinnamoyl- reductase 1
Ae_OasesvelvLoc19959t2	taf8_arath	transcription initiation factor tfiid subunit 8
Ae_OasesvelvLoc23078t3	fbl3_arath	f-box lrr-repea
Ae_OasesvelvLoc110t49	if4g1_arath	eukaryotic translation initiation factor isoform 4g-1
Ae_OasesvelvLoc1010d11690t7	cinv2_arath	alkaline neutral invertase cinv2
Ae_OasesvelvLoc1012t33	eno_sollc	enolase
Ae_OasesvelvLoc1662d16765t6	hsp7q_arath	heat shock 70 kda protein 16
Ae_OasesvelvLoc3093t16	arr11_arath	two-component response regulator arr11
Ae_OasesvelvLoc4124d33676t1	ta14b_arath	transcription initiation factor tfiid subunit 14b
Ae_OasesvelvLoc4233t21	u73c2_arath	udp-glycosyltransferase 73c2
Ae_OasesvelvLoc7635t13	spla_dicdi	dual specificity protein kinase spla
Ae_OasesvelvLoc7736d53942t6	bud13_mouse	bud13 homolog
Ae_OasesvelvLoc7862d54613t5	nrpb4_arath	dna-directed rna polymerase ii subunit 4
Ae_OasesvelvLoc10521d66613t2	tps2_arath	probable -trehalose-phosphate synthase
Ae_OasesvelvLoc11167t2	apod_mouse	apolipoprotein d
Ae_OasesvelvLoc12750t10	ftshc_arath	atp-dependent zinc metalloprotease ftsh chloroplastic
Ae_OasesvelvLoc20276t4	c2gr1_arath	c2 and gram domain-containing protein at1g03370
Ae_OasesvelvLoc22349t4	traf6_danre	tnf receptor-associated factor 6
Ae_OasesvelvLoc712d156075t3	dcr_arath	bahd acyltransferase dcr
Ae_OasesvelvLoc943d158001t1	chlh_arath	magnesium-chelatase subunit chloroplastic
Ae_OasesvelvLoc1516d162953t2	sis3_arath	e3 ubiquitin-protein ligase sis3
Ae_OasesvelvLoc1641d163861t5	rubb_pea	isco large subunit-binding protein subunit chloroplastic
Ae_OasesvelvLoc3061d174930t6	akr2_arath	ankyrin repea
Ae_OasesvelvLoc3669d179309t14	cki2_schpo	casein kinase i homolog 2
Ae_OasesvelvLoc4299d183615t3	asol_brana	l-ascorbate oxidase homolog
Ae_OasesvelvLoc4452d184852t17	nac78_arath	nac domain-containing protein 78
Ae_OasesvelvLoc5563d192138t1	xt1_arath	xyloglucan 6-xylosyltransferase
Ae_OasesvelvLoc6075d195594t5	oml2_orysj	protein mei2-like 2
Ae_OasesvelvLoc6961d201025t3	1433b_vicfa	14-3-3-like protein b
Ae_OasesvelvLoc7506t7	ab3c_arath	abc transporter c family member 3
Ae_OasesvelvLoc8031d207462t3	bgl12_orysj	beta-glucosidase 12
Ae_OasesvelvLoc9391t21	sgs3_sollc	protein suppressor of gene silencing 3
Ae_OasesvelvLoc13123d233276t3	clpaa_sollc	atp-dependent clp protease atp-binding subunit clpa homolog chloroplastic
Ae_OasesvelvLoc15376d242167t2	pglr_vitvi	probable polygalacturonase
Ae_OasesvelvLoc16015d244477t1	ma653_arath	65-kda microtubule-associated protein 3
Ae_OasesvelvLoc16188t10	acr4_arath	serine threonine-protein kinase-like protein acr4
Ae_OasesvelvLoc20432d256538t1	map1b_arath	methionine aminopeptidase chloroplastic
Ae_OasesvelvLoc24662d264529t1	pma4_nicpl	plasma membrane atpase 4
Ae_OasesvelvLoc24754d264688t1	c71a8_menpi	cytochrome p450 71a8
Ae_OasesvelvLoc532d330637t7	iaa9_arath	auxin-responsive protein iaa9
Ae_OasesvelvLoc1487t30	cals3_arath	callose synthase 3
Ae_OasesvelvLoc2375d344851t8	r1a6_solde	late blight resistance protein homolog r1a-6
Ae_OasesvelvLoc2508d345896t6	odo2a_arath	dihydrolipoyllysine-residue succinyltransferase component of 2-oxoglutarate dehydrogenase complex mitochondrial
Ae_OasesvelvLoc2629d346763t8	dcl3a_orysj	endoribonuclease dicer homolog 3a
Ae_OasesvelvLoc4084d356711t4	aspr_cucpe	aspartic proteinase
Ae_OasesvelvLoc4511d359629t1	dsle_arath	zinc finger bed domain-containing protein daysleeper
Ae_OasesvelvLoc6159d370182t14	far1_arath	protein far-red impaired response 1
Ae_OasesvelvLoc7272d376929t2	g3pc_antma	glyceraldehyde-3-phosphate cytosolic
Ae_OasesvelvLoc10405d393815t2	pglr5_arath	probable polygalacturonase at1g80170
Ae_OasesvelvLoc10690d395207t4	p2c55_arath	probable protein phosphatase 2c 55
Ae_OasesvelvLoc10919d396310t1	gatp3_sollc	gamma aminobutyrate transaminase chloroplastic
Ae_OasesvelvLoc15649d415921t2	glnd_rhilv	bifunctional uridylyltransferase uridylyl-removing enzyme
Ae_OasesvelvLoc20476d429968t3	thrc_soltu	threonine chloroplastic
Ae_OasesvelvLoc31933d448566t1	drl19_arath	disease resistance protein at1g63350
Ae_OasesvelvLoc373d509595t7	ex84b_arath	exocyst complex component exo84b
Ae_OasesvelvLoc2826d524220t9	sec10_arath	exocyst complex component sec10
Ae_OasesvelvLoc3143d525934t3	gme_arath	gdp-mannose -epimerase
Ae_OasesvelvLoc3777d529309t7	ab1a_arath	abc transporter a family member 1
Ae_OasesvelvLoc9896d557761t2	kinb2_arath	snf1-related protein kinase regulatory subunit beta-2
Ae_OasesvelvLoc12999d569816t6	galk1_arath	galactokinase
Ae_OasesvelvLoc16440d580792t1	y1677_arath	probable lrr receptor-like serine threonine-protein kinase at1g67720
Ae_OasesvelvLoc16709d581592t2	bpc4_arath	protein basic pentacysteine4
Ae_OasesvelvLoc19934d589844t3	y5158_arath	probable receptor-like protein kinase at5g15080
Ae_OasesvelvLoc25202d600267t1	lht1_arath	lysine histidine transporter 1
Ae_OasesvelvLoc40d664361t6	cesa6_arath	cellulose synthase a catalytic subunit 6
Ae_OasesvelvLoc314d665515t1	ab19b_arath	abc transporter b family member 19
Ae_OasesvelvLoc2652d675098t4	nfrkb_xentr	nuclear factor related to kappa-b-binding protein
Ae_OasesvelvLoc3751d679191t2	gppl2_arath	haloacid dehalogenase-like hydrolase domain-containing protein at3g48420
Ae_OasesvelvLoc4553d682046t3	y1853_arath	receptor-like serine threonine-protein kinase at1g78530
Ae_OasesvelvLoc7858d693058t1	tbl6_arath	protein trichome birefringence-like 6
Ae_OasesvelvLoc8859d696160t9	big1_arath	brefeldin a-inhibited guanine nucleotide-exchange protein 1
Ae_OasesvelvLoc13917d709906t1	acbp5_arath	acyl- -binding domain-containing protein 5
Ae_OasesvelvLoc14609d711532t1	aspl2_arath	aspartic proteinase-like protein 2
Ae_OasesvelvLoc23465d728552t1	tlcd2_danre	tlc domain-containing protein 2
Ae_OasesvelvLoc25522d731555t3	suvr4_arath	histone-lysine n-methyltransferase suvr4
Ae_OasesvelvLoc31634t3	mocos_sollc	molybdenum cofactor sulfurase
Ae_Trinitytrinc70959_g1_i4	tkpr1_arath	tetraketide alpha-pyrone reductase 1
Ae_Trinitytrinc71805_g2_i3	rin4_arath	rpm1-interacting protein 4
Ae_Trinitytrinc72744_g1_i10	dfra_pethy	dihydroflavonol-4-reductase
Ae_Trinitytrinc73498_g2_i2	sdha1_arath	succinate dehydrogenase
Ae_Trinitytrinc74164_g1_i7	y5838_arath	probably inactive leucine-rich repea
Ae_Trinitytrinc75164_g1_i5	umps_tobac	uridine 5 -monophosphate synthase
Ae_Trinitytrinc75712_g4_i15	kdsb_arath	3-deoxy-manno-octulosonate mitochondrial
Ae_Trinitytrinc76716_g1_i11	pot6_arath	potassium transporter 6
Ae_Trinitytrinc77813_g1_i1	u73c3_arath	udp-glycosyltransferase 73c3
Ae_Trinitytrinc78782_g1_i6	gptc1_bovin	g patch domain-containing protein 1
C. Achimenes misera
Gene ID	UniProt ID	Description
Am_OasesvelvLoc437t25	crd1_goshi	magnesium-protoporphyrin ix monomethyl ester
Am_OasesvelvLoc654t122utrorf	vsr3_arath	vacuolar-sorting receptor 3
Am_OasesvelvLoc850t85	fut13_arath	alpha-( )-fucosyltransferase
Am_OasesvelvLoc1247t10	tt12_arath	protein transparent testa 12
Am_OasesvelvLoc1325t33	uvr8_arath	ultraviolet-b receptor uvr8
Am_OasesvelvLoc1779t16	nse4a_arath	non-structural maintenance of chromosomes element 4 homolog a
Am_OasesvelvLoc1828t25	scp27_arath	serine carboxypeptidase-like 27
Am_OasesvelvLoc2088t13	syi_noss1	isoleucine--trna ligase
Am_OasesvelvLoc3004t21	avpx_arath	pyrophosphate-energized membrane proton pump 3
Am_OasesvelvLoc3960t4	fmp52_neucr	protein fmp- mitochondrial
Am_OasesvelvLoc4434t15	c3h30_arath	zinc finger ccch domain-containing protein 30
Am_OasesvelvLoc4461t4	annu_scham	annulin
Am_OasesvelvLoc5585t4	pkhf2_chick	pleckstrin homology domain-containing family f member 2
Am_OasesvelvLoc6315t6	tm9s4_ponab	transmembrane 9 superfamily member 4
Am_OasesvelvLoc6489t6	ha22a_arath	hva22-like protein a
Am_OasesvelvLoc6716t4	efgm2_arath	elongation factor g- mitochondrial
Am_OasesvelvLoc6823t7	cysk2_schpo	cysteine synthase 2
Am_OasesvelvLoc7316t2	doda_betvu	-dopa dioxygenase extradiol
Am_OasesvelvLoc7407t2	pp1_orysj	serine threonine-protein phosphatase pp1
Am_OasesvelvLoc7614t5	atox1_arath	copper transport protein atx1
Am_OasesvelvLoc7734t2	in80b_mouse	ino80 complex subunit b
Am_OasesvelvLoc7829t10	cul3a_arath	cullin-3a
Am_OasesvelvLoc10364t1	subl_arath	subtilisin-like protease
Am_OasesvelvLoc11836t11	kp1_arath	kinesin kp1
Am_OasesvelvLoc12828t4	flxl1_arath	protein flx-like 1
Am_OasesvelvLoc12877t4	c71a1_perae	cytochrome p450 71a1
Am_OasesvelvLoc12999t2	anr28_mouse	serine threonine-protein phosphatase 6 regulatory ankyrin repea
Am_OasesvelvLoc13342t2	y1684_arath	probable lrr receptor-like serine threonine-protein kinase at1g06840
Am_OasesvelvLoc16020t2	aldo3_arath	abscisic-aldehyde oxidase
Am_OasesvelvLoc20219t2	lipb_arath	octanoyltransferase
Am_OasesvelvLoc288d3444t1	rs242_arath	40s ribosomal protein s24-2
Am_OasesvelvLoc361t11	ninja_tobac	ninja-family protein mc410
Am_OasesvelvLoc472d4822t12	csk2p_arath	casein kinase ii subunit chloroplastic
Am_OasesvelvLoc935t14	metk2_catro	s-adenosylmethionine synthase 2
Am_OasesvelvLoc1350t6	gbb2_tobac	guanine nucleotide-binding protein subunit beta-2
Am_OasesvelvLoc2082d15922t7	almt4_arath	aluminum-activated malate transporter 4
Am_OasesvelvLoc2305t56	rtor1_arath	regulatory-associated protein of tor 1
Am_OasesvelvLoc2405t17	ksg9_arath	shaggy-related protein kinase iota
Am_OasesvelvLoc2780t11	cdc48_soybn	cell division cycle protein 48 homolog
Am_OasesvelvLoc3618d25464t11	fdh_soltu	formate mitochondrial
Am_OasesvelvLoc4740t7	hipl1_arath	hipl1 protein
Am_OasesvelvLoc6411d40482t2	rs4_soltu	40s ribosomal protein s4
Am_OasesvelvLoc6509t35	md26c_arath	probable mediator of rna polymerase ii transcription subunit 26c
Am_OasesvelvLoc7046t13	frigi_arath	protein frigida
Am_OasesvelvLoc8020t11	ab20b_arath	abc transporter b family member 20
Am_OasesvelvLoc9448t7	dph6_danre	diphthine--ammonia ligase
Am_OasesvelvLoc10155d56884t7	y4407_selml	inactive protein kinase selmodraft_444075
Am_OasesvelvLoc11789t7	fut11_arath	glycoprotein 3-alpha-l-fucosyltransferase a
Am_OasesvelvLoc12035t13	ndt1_arath	nicotinamide adenine dinucleotide transporter chloroplastic
Am_OasesvelvLoc12828t12	cao_arath	chlorophyllide a chloroplastic
Am_OasesvelvLoc14518t11	ak2_arath	aspartokinase chloroplastic
Am_OasesvelvLoc16968t5	pub13_arath	u-box domain-containing protein 13
Am_OasesvelvLoc17501t3	arae1_arath	udp-arabinose 4-epimerase 1
Am_OasesvelvLoc21066t17	dyrk2_dicdi	probable serine threonine-protein kinase dyrk2
Am_OasesvelvLoc328d149644t9	cngc1_arath	cyclic nucleotide-gated ion channel 1
Am_OasesvelvLoc616d151777t2	y2837_arath	web family protein at2g38370
Am_OasesvelvLoc639t38	cesa3_arath	cellulose synthase a catalytic subunit 3
Am_OasesvelvLoc855d153674t15	fbl15_arath	f-box lrr-repea
Am_OasesvelvLoc1333d157307t17	ino80_arath	dna helicase ino80
Am_OasesvelvLoc1371d157532t4	atg4_medtr	cysteine protease atg4
Am_OasesvelvLoc2287d163915t2	ef2_betvu	elongation factor 2
Am_OasesvelvLoc2478d165226t1	y3288_arath	probable inactive receptor kinase at3g02880
Am_OasesvelvLoc2870d167801t2	dnjh_cucsa	protein homolog
Am_OasesvelvLoc3300d170663t6	ski35_arath	ankyrin repea
Am_OasesvelvLoc4365d177335t13	ddl_stru0	d-alanine--d-alanine ligase
Am_OasesvelvLoc4421d177696t4	tvp23_arath	golgi apparatus membrane protein echidna
Am_OasesvelvLoc6494t24	act11_soltu	actin-97
Am_OasesvelvLoc9723t5	endb1_soltu	external alternative nad h-ubiquinone oxidoreductase mitochondrial
Am_OasesvelvLoc13710d222490t2	dxs2_orysj	probable 1-deoxy-d-xylulose-5-phosphate synthase chloroplastic
Am_OasesvelvLoc14241d224439t5	s38a3_rat	sodium-coupled neutral amino acid transporter 3
Am_OasesvelvLoc14441d225089t1	lac11_arath	laccase-11
Am_OasesvelvLoc14758d226126t1	gbf1_arath	g-box-binding factor 1
Am_OasesvelvLoc18426d236814t1	zfr2_human	zinc finger rna-binding protein 2
Am_OasesvelvLoc19915d240483t1	y3804_arath	probably inactive leucine-rich repea
Am_OasesvelvLoc21912t5	dus2l_human	trna-dihydrouridine synthase
Am_OasesvelvLoc25d321874t10	top1_arath	dna topoisomerase 1
Am_OasesvelvLoc90d322356t1	rf2_kosot	peptide chain release factor 2
Am_OasesvelvLoc267d323692t5	h33_vitvi	histone
Am_OasesvelvLoc379d324637t13	bxl7_arath	probable beta-d-xylosidase 7
Am_OasesvelvLoc1170d329971t10	lhy_arath	protein lhy
Am_OasesvelvLoc3498d344618t4	pdi_datgl	protein disulfide-isomerase
Am_OasesvelvLoc3574d345097t15	acinu_human	apoptotic chromatin condensation inducer in the nucleus
Am_OasesvelvLoc12263d387102t1	iaa14_arath	auxin-responsive protein iaa14
Am_OasesvelvLoc13011d389889t4	c90a1_arath	cytochrome p450 90a1
Am_OasesvelvLoc292d491922t5	col14_arath	zinc finger protein constans-like 14
Am_OasesvelvLoc300d491968t7	plst4_arath	plastidic glucose transporter 4
Am_OasesvelvLoc2051d500996t2	wvd2_arath	protein wave-dampened 2
Am_OasesvelvLoc4765d512979t5	pdi54_orysj	protein disulfide isomerase-like 5-4
Am_OasesvelvLoc6118d518494t7	pdi13_arath	protein disulfide isomerase-like 1-3
Am_OasesvelvLoc8910d528522t7	scl14_arath	scarecrow-like protein 14
Am_OasesvelvLoc11238d535817t2	rl34_tobac	60s ribosomal protein l34
Am_OasesvelvLoc11291d535971t1	tga7_arath	transcription factor tga7
Am_OasesvelvLoc14426d544451t1	imp1_schpo	mitochondrial inner membrane protease subunit 1
Am_OasesvelvLoc14849d545428t3	apx1_pea	l-ascorbate cytosolic
Am_OasesvelvLoc16513d549222t2	lpp3_arath	lipid phosphate phosphatase chloroplastic
Am_OasesvelvLoc17009d550253t4	rglg1_arath	e3 ubiquitin-protein ligase rglg1
Am_OasesvelvLoc32883d573984t1	u73c5_arath	udp-glycosyltransferase 73c5
Am_OasesvelvLoc4227d640352t1	wex_arath	werner syndrome-like exonuclease
Am_OasesvelvLoc6809d647799t4	gox_spiol	peroxisomal -2-hydroxy-acid oxidase
Am_OasesvelvLoc11542d659846t1	ps10b_arath	26s protease regulatory subunit s10b homolog b
Am_OasesvelvLoc13817d664856t5	ibtk_human	inhibitor of bruton tyrosine kinase
Am_Trinitytrinc61641_g2_i4	y5392_arath	probable receptor-like protein kinase at5g39020
Am_Trinitytrinc62826_g1_i1	phsc_arath	probable polyamine transporter at3g13620
Am_Trinitytrinc63648_g1_i1	cdpk1_arath	calcium-dependent protein kinase 1
Am_Trinitytrinc64177_g3_i2	kprs1_spiol	ribose-phosphate pyrophosphokinase 1
Am_Trinitytrinc65207_g3_i5	gpn1_dicdi	gpn-loop gtpase 1 homolog
Am_Trinitytrinc65286_g1_i4	yeg9_schpo	uncharacterized oxidoreductase
Am_Trinitytrinc65355_g3_i4	sfh2_arath	phosphatidylinositol phosphatidylcholine transfer protein sfh2
Am_Trinitytrinc65558_g5_i12	fah1_arath	fatty acid 2-hydroxylase 1
Am_Trinitytrinc65598_g2_i3	y1301_arath	btb poz domain-containing protein at1g03010
Am_Trinitytrinc65803_g2_i2	hex6_ricco	hexose carrier protein hex6
Am_Trinitytrinc66652_g1_i5	dldh_pea	dihydrolipoyl mitochondrial
Am_Trinitytrinc67558_g3_i6	anm13_arath	probable histone-arginine methyltransferase
Am_Trinitytrinc67794_g1_i11	ytcj_bacsu	amidohydrolase
Am_Trinitytrinc68744_g1_i6	rae2_mouse	rab proteins geranylgeranyltransferase component a 2
Am_Trinitytrinc70760_g1_i4	sud1_arath	probable e3 ubiquitin ligase sud1
D. Achimenes patens
Gene ID	UniProt ID	Description
Ap_OasesvelvLoc157t5	grpe_braso	protein
Ap_OasesvelvLoc458t3	bem46_schpo	protein bem46
Ap_OasesvelvLoc891t64	sac2_arath	phosphoinositide phosphatase sac2
Ap_OasesvelvLoc978t6	acco3_pethy	1-aminocyclopropane-1-carboxylate oxidase 3
Ap_OasesvelvLoc1014t17	haus6_danre	haus augmin-like complex subunit 6
Ap_OasesvelvLoc1726t1	---NA---	---NA---
Ap_OasesvelvLoc1736t2	tlc1_soltu	plastidic atp adp-transporter
Ap_OasesvelvLoc1773t7	ppr54_arath	pentatricopeptide repea
Ap_OasesvelvLoc2138t51	capp_tobac	phosphoenolpyruvate carboxylase
Ap_OasesvelvLoc2258t3	pob1_arath	btb poz domain-containing protein pob1
Ap_OasesvelvLoc2787t3	rga3_solbu	disease resistance protein rga3
Ap_OasesvelvLoc2799t31	cer3_arath	protein eceriferum 3
Ap_OasesvelvLoc3037t7	c3h53_orysj	zinc finger ccch domain-containing protein 53
Ap_OasesvelvLoc3329t8	lhw_arath	transcription factor lhw
Ap_OasesvelvLoc4654t10	gnom_arath	arf guanine-nucleotide exchange factor gnom
Ap_OasesvelvLoc4721t8	5eas3_nicat	5-epi-aristolochene synthase 3
Ap_OasesvelvLoc5076t11	star7_mouse	-related lipid transfer protein mitochondrial
Ap_OasesvelvLoc5720t13	amo2_arts1	copper methylamine oxidase
Ap_OasesvelvLoc5840t3	top2_arath	dna topoisomerase 2
Ap_OasesvelvLoc6141t18	mrs23_arath	magnesium transporter mrs2-3
Ap_OasesvelvLoc7078t5	caf2m_arath	crs2-associated factor mitochondrial
Ap_OasesvelvLoc8245t11	int4_arath	inositol transporter 4
Ap_OasesvelvLoc8932t7	rpp13_arath	disease resistance protein rpp13
Ap_OasesvelvLoc9175t9	1433b_tobac	14-3-3-like protein b
Ap_OasesvelvLoc9767t2	snut1_human	u4 tri-snrnp-associated protein 1
Ap_OasesvelvLoc10278t6	baz1b_danre	tyrosine-protein kinase baz1b
Ap_OasesvelvLoc11470t2	klc_caeel	kinesin light chain
Ap_OasesvelvLoc11790t11	ag10a_human	dol-p-glc:glc man c -pp-dol alpha- -glucosyltransferase
Ap_OasesvelvLoc13235t1	sam50_mouse	sorting and assembly machinery component 50 homolog
Ap_OasesvelvLoc23488t1	akr2_orysj	probable aldo-keto reductase 2
Ap_OasesvelvLoc849t31	paly_digla	phenylalanine ammonia-lyase
Ap_OasesvelvLoc2739t6	csla2_arath	glucomannan 4-beta-mannosyltransferase 2
Ap_OasesvelvLoc3116d20991t7	tm9s3_human	transmembrane 9 superfamily member 3
Ap_OasesvelvLoc3193d21462t5	sus2_pea	sucrose synthase 2
Ap_OasesvelvLoc3442d22992t4	pkcb1_human	protein kinase c-binding protein 1
Ap_OasesvelvLoc5081t10	bgh3b_baco1	beta-glucosidase 3b
Ap_OasesvelvLoc5408d33726t1	the1_arath	receptor-like protein kinase theseus 1
Ap_OasesvelvLoc5626d34773t3	lol2_orysj	protein lol2
Ap_OasesvelvLoc6737d40192t3	rmr4_arath	receptor homology transmembrane domain- and ring domain-containing protein 4
Ap_OasesvelvLoc7011t8	ppce_human	prolyl endopeptidase
Ap_OasesvelvLoc8621d48264t1	ttc1_human	tetratricopeptide repea
Ap_OasesvelvLoc8864t3	sde3_arath	probable rna helicase sde3
Ap_OasesvelvLoc9309t18	ddpc_ecoli	probable -dipeptide transport system permease protein
Ap_OasesvelvLoc9516d51775t5	bahc1_human	bah and coiled-coil domain-containing protein 1
Ap_OasesvelvLoc9920d53347t2	s38a4_human	sodium-coupled neutral amino acid transporter 4
Ap_OasesvelvLoc10254d54538t6	rdr6_arath	rna-dependent rna polymerase 6
Ap_OasesvelvLoc10418t11	nack1_tobac	kinesin-like protein nack1
Ap_OasesvelvLoc20401d79235t3	rb11b_tobac	ras-related protein rab11b
Ap_OasesvelvLoc21152d80284t1	erfl1_arath	ethylene-responsive transcription factor-like protein at4g13040
Ap_OasesvelvLoc23451d83308t2	face2_bovin	caax prenyl protease 2
Ap_OasesvelvLoc38614d99225t1	drl45_arath	probable disease resistance protein rdl6
Ap_OasesvelvLoc89t24	pabp4_arath	polyadenylate-binding protein 4
Ap_OasesvelvLoc174d128606t8	gnl3_dicdi	guanine nucleotide-binding 3 homolog
Ap_OasesvelvLoc967d134928t7	hda19_arath	histone deacetylase 19
Ap_OasesvelvLoc1109d136122t1	adhx_arath	alcohol dehydrogenase class-3
Ap_OasesvelvLoc1332d137640t2	pgmc_soltu	cytoplasmic
Ap_OasesvelvLoc1507d138910t3	ysl3_arath	metal-nicotianamine transporter ysl3
Ap_OasesvelvLoc2613d146642t12	calsc_arath	callose synthase 12
Ap_OasesvelvLoc3801d154641t3	rbm25_human	rna-binding protein 25
Ap_OasesvelvLoc4156d156917t7	psd1a_arath	26s proteasome non-atpase regulatory subunit 1 homolog a
Ap_OasesvelvLoc6803t8	ab1b_arath	abc transporter b family member 1
Ap_OasesvelvLoc8193d179742t3	pub2_arath	u-box domain-containing protein 2
Ap_OasesvelvLoc11093d193602t1	wnk1_arath	serine threonine-protein kinase wnk1
Ap_OasesvelvLoc11437t12	nphp3_human	nephrocystin-3
Ap_OasesvelvLoc11648d196037t1	lrk82_arath	l-type lectin-domain containing receptor kinase
Ap_OasesvelvLoc12894d201120t4	zog_phalu	zeatin o-glucosyltransferase
Ap_OasesvelvLoc15384d209923t3	pdi23_orysj	protein disulfide isomerase-like 2-3
Ap_OasesvelvLoc15838d211295t9	npr3_arath	regulatory protein npr3
Ap_OasesvelvLoc255t16	alis5_arath	ala-interacting subunit 5
Ap_OasesvelvLoc1131d295593t20	ftsh4_arath	atp-dependent zinc metalloprotease ftsh mitochondrial
Ap_OasesvelvLoc1396d297457t3	r3hd1_human	r3h domain-containing protein 1
Ap_OasesvelvLoc2551d305519t2	if414_tobac	eukaryotic initiation factor 4a-14
Ap_OasesvelvLoc3089d309231t2	hpse3_arath	heparanase-like protein 3
Ap_OasesvelvLoc4330t27	pmtt_arath	probable pectin methyltransferase qua2
Ap_OasesvelvLoc9293t8	y5614_arath	probable lrr receptor-like serine threonine-protein kinase at1g56140
Ap_OasesvelvLoc10710d351752t8	amsh3_arath	amsh-like ubiquitin thioesterase 3
Ap_OasesvelvLoc12160d358147t5	rga4_solbu	disease resistance protein rga4
Ap_OasesvelvLoc14853d368542t7	nadk2_arath	nad kinase chloroplastic
Ap_OasesvelvLoc16480t3	pub44_arath	u-box domain-containing protein 44
Ap_OasesvelvLoc31360d402772t1	rrp31_arath	30s ribosomal protein 3- chloroplastic
Ap_OasesvelvLoc819d464075t5	ccd32_arath	cyclin-d3-2
Ap_OasesvelvLoc2002d472115t1	c89a2_arath	cytochrome p450 89a2
Ap_OasesvelvLoc3904d484012t1	trxm2_orysj	thioredoxin chloroplastic
Ap_OasesvelvLoc4407d487035t6	dxs_capan	probable 1-deoxy-d-xylulose-5-phosphate chloroplastic
Ap_OasesvelvLoc4671d488631t8	dbr_tobac	2-alkenal reductase (nadp(+)-dependent)
Ap_OasesvelvLoc4867d489724t5	ppsp2_arath	inorganic pyrophosphatase 2
Ap_OasesvelvLoc4963d490279t3	hebp2_human	heme-binding protein 2
Ap_OasesvelvLoc5571d493628t8	y4523_arath	probable serine threonine-protein kinase at4g35230
Ap_OasesvelvLoc6130d496725t2	yj2d_schpo	uncharacterized transporter
Ap_OasesvelvLoc6728d499880t3	csk2c_arath	casein kinase ii subunit beta
Ap_OasesvelvLoc13899d530713t1	imdh2_arath	inosine-5 -monophosphate dehydrogenase 2
Ap_OasesvelvLoc17918d542843t1	anglt_roshc	anthocyanidin -o-glucosyltransferase
Ap_OasesvelvLoc18339d543937t2	dsp8_arath	dual specificity protein phosphatase dsp8
Ap_OasesvelvLoc30101t5	rabd1_arath	ras-related protein rabd1
Ap_OasesvelvLoc1854d634930t1	mlp34_arath	mlp-like protein 34
Ap_OasesvelvLoc3503d642648t6	e70a1_arath	exocyst complex component exo70a1
Ap_OasesvelvLoc3741d643695t1	rd22_arath	dehydration-responsive protein rd22
Ap_OasesvelvLoc3938d644576t1	cdpkd_arath	calcium-dependent protein kinase 13
Ap_OasesvelvLoc4783d648112t5	thi42_vitvi	thiamine thiazole synthase chloroplastic
Ap_OasesvelvLoc8020d660353t5	c102b_human	coiled-coil domain-containing protein 102b
Ap_OasesvelvLoc10788d669253t3	fenr1_tobac	ferredoxin--nadp leaf-type chloroplastic
Ap_OasesvelvLoc11534d671350t1	amo_lencu	primary amine oxidase
Ap_OasesvelvLoc12737d674527t3	tlp8_orysj	tubby-like f-box protein 8
Ap_OasesvelvLoc13627d676734t1	tm115_mouse	transmembrane protein 115
Ap_OasesvelvLoc14496d678749t1	plsb_cucsa	glycerol-3-phosphate chloroplastic
Ap_Trinitytrinc60355_g1_i2	psmd9_rat	26s proteasome non-atpase regulatory subunit 9
Ap_Trinitytrinc62815_g2_i5	remo_soltu	remorin
Ap_Trinitytrinc62890_g2_i1	p4kg4_arath	phosphatidylinositol 4-kinase gamma 4
Ap_Trinitytrinc66099_g1_i2	pank4_rat	pantothenate kinase 4
Ap_Trinitytrinc66256_g4_i1	ef1g2_orysj	elongation factor 1-gamma 2
Ap_Trinitytrinc66401_g1_i1	ncbp1_arath	nuclear cap-binding protein subunit 1
Ap_Trinitytrinc66467_g3_i3	wrk20_arath	probable wrky transcription factor 20
Ap_Trinitytrinc69199_g2_i1	perq_suasa	peroxiredoxin chloroplastic
Ap_Trinitytrinc69560_g3_i3	2aab_arath	serine threonine-protein phosphatase 2a 65 kda regulatory subunit a beta isoform
Ap_Trinitytrinc70419_g2_i4	upl5_arath	e3 ubiquitin-protein ligase upl5
Ap_Trinitytrinc71596_g4_i1	ncpr_catro	nadph--cytochrome p450 reductase
Ap_Trinitytrinc71812_g2_i16	samc2_arath	probable s-adenosylmethionine carrier chloroplastic
Ap_Trinitytrinc72063_g2_i4	isph_arath	4-hydroxy-3-methylbut-2-enyl diphosphate chloroplastic
Ap_Trinitytrinc72093_g3_i5	calsa_arath	callose synthase 10
Ap_Trinitytrinc72216_g2_i1	hac1_arath	histone acetyltransferase hac1
Ap_Trinitytrinc72308_g2_i1	frs5_arath	protein far1-related sequence 5
Ap_Trinitytrinc72326_g3_i7	pollu_lotja	ion channel pollux
E. Erythranthe lewisii
Gene ID	UniProt ID	Description
LF10_contig_85|m.159	y4523_arath	probable serine threonine-protein kinase at4g35230
LF10_contig_110|m.212	bip5_tobac	luminal-binding protein 5
LF10_contig_117A|m.222	y5656_arath	btb poz domain-containing protein at5g66560
LF10_contig_169|m.326	pao2_arath	probable polyamine oxidase 2
LF10_contig_352|m.669	degp7_arath	protease do-like 7
LF10_contig_353|m.671	bass2_arath	sodium pyruvate cotransporter chloroplastic
LF10_contig_409|m.776	carb_arath	carbamoyl-phosphate synthase large chloroplastic
LF10_contig_511|m.976	frs7_arath	protein far1-related sequence 7
LF10_contig_572|m.1118	tps5_arath	-trehalose-phosphate synthase
LF10_contig_687|m.1330	maa3_arath	probable helicase magatama 3
LF10_contig_739|m.1430	fimb1_arath	fimbrin-1
LF10_contig_763|m.1461	y5673_arath	web family protein chloroplastic
LF10_contig_826|m.1580	y3804_arath	probably inactive leucine-rich repea
LF10_contig_851|m.1638	ima1a_orysj	importin subunit alpha-1a
LF10_contig_1075|m.2076	pmtg_arath	probable methyltransferase pmt16
LF10_contig_1112|m.2142	y2182_arath	leucine-rich repea
LF10_contig_1119|m.2156	stc_ricco	sugar carrier protein c
LF10_contig_1419|m.2730	brm_arath	atp-dependent helicase brm
LF10_contig_1420|m.2733	mctp1_human	multiple c2 and transmembrane domain-containing protein 1
LF10_contig_1615|m.3088	hnrpq_rat	heterogeneous nuclear ribonucleoprotein q
LF10_contig_1668|m.3163	cxe2_arath	probable carboxylesterase 2
LF10_contig_1763|m.3332	ab2b_arath	abc transporter b family member 2
LF10_contig_1889|m.3577	syt2_arath	synaptotagmin-2
LF10_contig_1898|m.3598	ma651_arath	65-kda microtubule-associated protein 1
LF10_contig_1930|m.3653	lcbk1_arath	sphingoid long-chain bases kinase 1
LF10_contig_2170|m.4065	rh42_arath	dead-box atp-dependent rna helicase 42
LF10_contig_2180|m.4079	ugdh1_soybn	udp-glucose 6-dehydrogenase 1
LF10_contig_2200|m.4110	kcs6_arath	3-ketoacyl- synthase 6
LF10_contig_2283|m.4269	rpb2_sollc	dna-directed rna polymerase ii subunit rpb2
LF10_contig_2306|m.4309	dcyd1_orysj	d-cysteine desulfhydrase mitochondrial
LF10_contig_2531|m.4714	scp25_arath	serine carboxypeptidase-like 25
LF10_contig_2561|m.4767	c3h67_arath	zinc finger ccch domain-containing protein 67
LF10_contig_2934|m.5428	ip5p3_arath	type i inositol -trisphosphate 5-phosphatase cvp2
LF10_contig_3263|m.5960	bgl12_orysj	beta-glucosidase 12
LF10_contig_3286C|m.6010	sly1_arath	sec1 family transport protein sly1
LF10_contig_3374|m.6178	mbd10_arath	methyl- -binding domain-containing protein 10
LF10_contig_3566|m.6515	apy2_arath	apyrase 2
LF10_contig_3570|m.6522	arid5_arath	at-rich interactive domain-containing protein 5
LF10_contig_3631|m.6627	snl2_arath	paired amphipathic helix protein sin3-like 2
LF10_contig_3716|m.6781	lacs1_arath	long chain acyl- synthetase 1
LF10_contig_3756|m.6863	atml1_arath	homeobox-leucine zipper protein meristem l1
LF10_contig_4279|m.7692	clu_arath	clustered mitochondria protein
LF10_contig_4324|m.7767	fabd_mouse	malonyl- -acyl carrier protein mitochondrial
LF10_contig_4353|m.7831	cipkc_arath	cbl-interacting serine threonine-protein kinase 12
LF10_contig_4468|m.8011	pra1h_arath	pra1 family protein h
LF10_contig_4512|m.8088	tba5_arath	tubulin alpha-5 chain
LF10_contig_4516|m.8094	c04c1_pinta	cytochrome p450 704c1
LF10_contig_4554|m.8159	rh27_orysj	dead-box atp-dependent rna helicase 27
LF10_contig_4684|m.8380	rnf5_rat	e3 ubiquitin-protein ligase rnf5
LF10_contig_4841|m.8644	zdhc9_arath	probable protein s-acyltransferase 7
LF10_contig_4856A|m.8666	pi5k9_arath	phosphatidylinositol 4-phosphate 5-kinase 9
LF10_contig_5159|m.9201	fbk50_arath	f-box kelch-repea
LF10_contig_5273|m.9382	ago2_arath	protein argonaute 2
LF10_contig_5463|m.9744	gdl15_arath	gdsl esterase lipase at1g29670
LF10_contig_5645|m.10042	---NA---	---NA---
LF10_contig_5984|m.10633	glpq_ecoli	glycerophosphoryl diester phosphodiesterase
LF10_contig_6002|m.10660	dym_chick	dymeclin
LF10_contig_6018|m.10691	cxe11_arath	probable carboxylesterase 11
LF10_contig_6156|m.10887	glym2_arath	serine hydroxymethyltransferase mitochondrial
LF10_contig_6158|m.10888	dhx36_human	atp-dependent rna helicase dhx36
LF10_contig_6296|m.11126	tpc10_dicdi	trafficking protein particle complex subunit 10
LF10_contig_6355|m.11210	aox4_arath	ubiquinol oxidase chloroplastic chromoplastic
LF10_contig_6876|m.12033	p2c10_arath	probable protein phosphatase 2c 10
LF10_contig_6889|m.12052	ht1_arath	serine threonine-protein kinase ht1
LF10_contig_7167|m.12489	fbl74_arath	f-box lrr-repea
LF10_contig_7477|m.12949	sil10_arath	e3 ubiquitin-protein ligase sina-like 10
LF10_contig_7634|m.13212	y5095_dicdi	tpr repea
LF10_contig_7670|m.13266	frs2_arath	protein far1-related sequence 2
LF10_contig_7805|m.13479	4clla_arath	4-coumarate-- ligase-like 10
LF10_contig_8270|m.14181	r1a6_solde	late blight resistance protein homolog r1a-6
LF10_contig_8580|m.14598	mtbc1_vitvi	probable bifunctional methylthioribulose-1-phosphate dehydratase enolase-phosphatase e1 1
LF10_contig_9342|m.15670	rk19_spiol	50s ribosomal protein chloroplastic
LF10_contig_9603|m.16040	---NA---	---NA---
LF10_contig_10448|m.17213	ercc2_arath	dna repair helicase uvh6
LF10_contig_11694|m.18901	ima2_orysj	importin subunit alpha-2
LF10_contig_11759A|m.18990	ptr14_arath	protein nrt1 ptr family
LF10_contig_12426|m.19812	hflx_closw	gtpase
LF10_contig_13085|m.20543	rglg1_arath	e3 ubiquitin-protein ligase rglg1
LF10_contig_13327|m.20838	sbir1_arath	leucine-rich repea
LF10_contig_13361|m.20879	cse_arath	caffeoylshikimate esterase
LF10_contig_13952|m.21500	gmk2_arath	guanylate kinase 2
LF10_contig_14313|m.21908	anm11_arath	protein arginine n-methyltransferase
LF10_contig_18049|m.25582	blh8_arath	bel1-like homeodomain protein 8
LF10_contig_18384|m.25871	pp277_arath	pentatricopeptide repea
LF10_contig_19469|m.26713	cipkc_arath	cbl-interacting serine threonine-protein kinase 12
LF10_contig_19955|m.27090	lhtl8_arath	lysine histidine transporter-like 8
LF10_contig_21856|m.28369	pcka_arath	phosphoenolpyruvate carboxykinase
